# Supplementary material for: KNb1.75V0.25PS10
Source: Acta Crystallogr Sect E Struct Rep Online. 2011 Feb 12;67(Pt 3):i24. doi: 10.1107/S1600536811004430 (PMC3051977; doi:10.1107/S1600536811004430)
Supplement: Supplementary file 1 [file e-67-00i24-sup1.cif]

##############################################################################
###                                                                        ###
###        Electronic paper (Acta Crystallographica Section E)             ###
###                                                                        ###
##############################################################################
#                                                                            #
# This CIF contains the data in a paper accepted for publication in Acta     #
# Crystallographica Section E. It conforms to the requirements of Notes      #
# for Authors for Section E, and has been peer reviewed under the auspices   #
# of the IUCr Commission on Journals.                                        #
#                                                                            #
# Full details of the Crystallographic Information File format               #
# are given in the paper "The Crystallographic Information File (CIF):       #
# a New Standard Archive File for Crystallography" by S. R. Hall, F. H.      #
# Allen and I. D. Brown [Acta Cryst. (1991), A47, 655-685].                  #
#                                                                            #
# The current version of the core CIF dictionary is obtainable from          #
# ftp://ftp.iucr.org/pub/cif_core.dic. The current version number is 2.4.    #
#                                                                            #
# Software is freely available for graphical display of the structure(s) in  #
# this CIF.  For information consult the CIF home page http://www.iucr.org/  #
# cif/home.html                                                              #
#                                                                            #
# This file may be used for bona fide research purposes within the           #
# scientific community so long as proper attribution is given to the journal # 
# article from which it was obtained.                                        #
#                                                                            #
##############################################################################
                                             
data_global
_audit_creation_method     'WinGX routine CIF_UPDATE'
_audit_conform_dict_name     cif_core.dic
_audit_conform_dict_version     2.3
_journal_date_recd_electronic     2011-01-26
_journal_date_accepted     2011-02-06
_journal_name_full     'Acta Crystallographica, Section E'
_journal_year     2011
_journal_volume     67
_journal_issue      3
_journal_page_first     i24
_journal_page_last     i24
_journal_paper_category     QI
_journal_coeditor_code     FJ2392
_publ_contact_author_name     'Professor Hoseop Yun'
_publ_contact_author_address
;
Division of Energy Systems Research and Department of Chemistry
Ajou University
Suwon 443-749
Republic of Korea
;
_publ_contact_author_email     hsyun@ajou.ac.kr
_publ_contact_author_fax     '82-31-219-1615'
_publ_contact_author_phone     '82-31-219-2605'
_publ_section_title
;
KNb~1.75~V~0.25~PS~10~
;
loop_
    _publ_author_name
    _publ_author_address
    'Jaemin Yu'
;
Division of Energy Systems Research and Department of Chemistry
Ajou University
Suwon 443-749
Republic of Korea
;
    'Hoseop Yun'
;
Division of Energy Systems Research and Department of Chemistry
Ajou University
Suwon 443-749
Republic of Korea
;
data_I
_audit_creation_method     'WinGX routine CIF_UPDATE'
_chemical_name_systematic
;
potassium diniobium vanadium phosphorus decasulfide
;
_chemical_formula_moiety     'Nb7 P4 S40 V, 4(K)'
_chemical_formula_sum     'K4 Nb7 P4 S40 V'
_chemical_formula_iupac     'K Nb1.75 V0.25 P S10'
_chemical_formula_weight     2264.39
_symmetry_cell_setting     orthorhombic
_symmetry_space_group_name_H-M     'P c a 21'
_symmetry_space_group_name_Hall     'P 2c -2ac'
loop_
    _symmetry_equiv_pos_as_xyz
    'x, y, z'
    '-x, -y, z+1/2'
    '-x+1/2, y, z+1/2'
    'x+1/2, -y, z'
_cell_length_a     12.9696(3)
_cell_length_b     7.5229(2)
_cell_length_c     13.3248(4)
_cell_angle_alpha     90
_cell_angle_beta     90
_cell_angle_gamma     90
_cell_volume     1300.09(6)
_cell_formula_units_Z     1
_cell_measurement_reflns_used     11171
_cell_measurement_theta_min     3.06
_cell_measurement_theta_max     27.5
_cell_measurement_temperature     290.0(10)
_exptl_crystal_description     needle
_exptl_crystal_colour     black
_exptl_crystal_size_max     0.36
_exptl_crystal_size_mid     0.06
_exptl_crystal_size_min     0.06
_exptl_crystal_density_diffrn     2.892
_exptl_crystal_density_method     'not measured'
_exptl_crystal_F_000     1086
_exptl_absorpt_coefficient_mu     3.725
_exptl_absorpt_correction_type     multi-scan
_exptl_absorpt_process_details     '(ABSCOR; Higashi, 1995)'
_exptl_absorpt_correction_T_min     0.649
_exptl_absorpt_correction_T_max     1.000
_diffrn_ambient_temperature     290.0(10)
_diffrn_radiation_type     MoK\a
_diffrn_radiation_wavelength     0.71073
_diffrn_measurement_device_type     'Rigaku R-AXIS RAPID'
_diffrn_measurement_method     \w
_diffrn_reflns_number     11855
_diffrn_reflns_av_R_equivalents     0.0283
_diffrn_reflns_theta_min     3.06
_diffrn_reflns_theta_max     27.48
_diffrn_reflns_theta_full     27.48
_diffrn_measured_fraction_theta_max     0.999
_diffrn_measured_fraction_theta_full     0.999
_diffrn_reflns_limit_h_min     -16
_diffrn_reflns_limit_h_max     16
_diffrn_reflns_limit_k_min     -9
_diffrn_reflns_limit_k_max     9
_diffrn_reflns_limit_l_min     -17
_diffrn_reflns_limit_l_max     17
_diffrn_standards_number     0
_diffrn_standards_interval_count     0
_diffrn_standards_interval_time     0
_diffrn_standards_decay_%     0
_reflns_number_total     2970
_reflns_number_gt     2859
_reflns_threshold_expression     I>2sigma(I)
_refine_ls_structure_factor_coef     Fsqd
_refine_ls_matrix_type     full
_refine_ls_R_factor_gt     0.019
_refine_ls_wR_factor_ref     0.0424
_refine_ls_goodness_of_fit_ref     1.069
_refine_ls_restrained_S_all     1.068
_refine_ls_number_reflns     2970
_refine_ls_number_parameters     130
_refine_ls_number_restraints     1
_refine_ls_weighting_scheme     calc
_refine_ls_weighting_details
         'calc w=1/[\s^2^(Fo^2^)+(0.0125P)^2^+1.1461P] where P=(Fo^2^+2Fc^2^)/3'
_refine_ls_shift/su_max     0.002
_refine_diff_density_max     0.492
_refine_diff_density_min     -0.284
_refine_ls_extinction_method     none
_refine_ls_abs_structure_details     'Flack (1983), <b>1417 Friedel pairs</b>'
_refine_ls_abs_structure_Flack     0.47(4)
loop_
    _atom_type_symbol
    _atom_type_description
    _atom_type_scat_dispersion_real
    _atom_type_scat_dispersion_imag
    _atom_type_scat_source
    K K 0.2009 0.2494 'International Tables Vol C Tables 4.2.6.8 and 6.1.1.4'
    Nb Nb -2.0727 0.6215 'International Tables Vol C Tables 4.2.6.8 and 6.1.1.4'
    V V 0.3005 0.5294 'International Tables Vol C Tables 4.2.6.8 and 6.1.1.4'
    P P 0.1023 0.0942 'International Tables Vol C Tables 4.2.6.8 and 6.1.1.4'
    S S 0.1246 0.1234 'International Tables Vol C Tables 4.2.6.8 and 6.1.1.4'
_computing_data_collection     'RAPID-AUTO (Rigaku, 2006)'
_computing_cell_refinement     'RAPID-AUTO (Rigaku, 2006)'
_computing_data_reduction     'RAPID-AUTO (Rigaku, 2006)'
_computing_structure_solution     'SHELXS97 (Sheldrick, 2008)'
_computing_structure_refinement     'SHELXL97 (Sheldrick, 2008)'
_computing_molecular_graphics
                             'locally modified version of ORTEP (Johnson, 1965)'
_computing_publication_material
           'STRUCTURE TIDY (Gelato & Parth\'e, 1987) and WinGX (Farrugia, 1999)'
loop_
    _atom_site_type_symbol
    _atom_site_label
    _atom_site_fract_x
    _atom_site_fract_y
    _atom_site_fract_z
    _atom_site_U_iso_or_equiv
    _atom_site_adp_type
    _atom_site_calc_flag
    _atom_site_refinement_flags
    _atom_site_occupancy
    _atom_site_disorder_assembly
    _atom_site_disorder_group
    K K1 0.38307(10) 0.50472(16) 0.30096(10) 0.0642(3) Uani d . 1 . .
    Nb Nb1 0.023833(17) 0.05293(3) 0.03457(3) 0.01512(9) Uani d P 0.861(4) . .
    V V1 0.023833(17) 0.05293(3) 0.03457(3) 0.01512(9) Uani d P 0.139(4) . .
    Nb Nb2 0.313453(17) 0.07166(3) 0.03513(3) 0.01521(10) Uani d P 0.889(4) . .
    V V2 0.313453(17) 0.07166(3) 0.03513(3) 0.01521(10) Uani d P 0.111(4) . .
    P P1 0.15973(6) 0.40030(12) 0.11232(7) 0.02169(18) Uani d . 1 . .
    S S1 0.03047(5) 0.39473(11) 0.02326(8) 0.0258(2) Uani d . 1 . .
    S S2 0.05595(7) 0.15141(14) 0.40819(7) 0.0255(2) Uani d . 1 . .
    S S3 0.15066(9) 0.58306(14) 0.21803(9) 0.0408(3) Uani d . 1 . .
    S S4 0.16690(6) 0.13978(11) 0.16577(6) 0.01913(18) Uani d . 1 . .
    S S5 0.29187(5) 0.41184(10) 0.02883(11) 0.03005(19) Uani d . 1 . .
    S S6 0.33126(6) 0.05595(12) 0.40601(7) 0.02107(19) Uani d . 1 . .
    S S7 0.44830(7) 0.13335(13) 0.16897(6) 0.02327(19) Uani d . 1 . .
    S S8 0.60124(7) 0.10543(14) 0.39868(7) 0.0257(2) Uani d . 1 . .
    S S9 0.60983(7) 0.11862(12) 0.66562(6) 0.02271(19) Uani d . 1 . .
    S S10 0.67360(6) 0.15938(11) 0.00015(6) 0.02081(17) Uani d . 1 . .
loop_
    _atom_site_aniso_label
    _atom_site_aniso_U_11
    _atom_site_aniso_U_22
    _atom_site_aniso_U_33
    _atom_site_aniso_U_12
    _atom_site_aniso_U_13
    _atom_site_aniso_U_23
    K1 0.0831(8) 0.0470(6) 0.0625(8) 0.0035(6) -0.0317(7) 0.0031(5)
    Nb1 0.01049(12) 0.01887(15) 0.01601(14) -0.00123(9) -0.00013(16) 0.00103(15)
    V1 0.01049(12) 0.01887(15) 0.01601(14) -0.00123(9) -0.00013(16) 0.00103(15)
    Nb2 0.01068(13) 0.01820(15) 0.01675(14) 0.00116(9) 0.00020(16) -0.00022(15)
    V2 0.01068(13) 0.01820(15) 0.01675(14) 0.00116(9) 0.00020(16) -0.00022(15)
    P1 0.0173(4) 0.0182(4) 0.0296(5) 0.0017(3) -0.0002(3) -0.0028(4)
    S1 0.0170(3) 0.0225(4) 0.0380(5) 0.0025(3) -0.0034(4) 0.0057(4)
    S2 0.0177(4) 0.0362(5) 0.0225(4) -0.0038(4) -0.0021(4) 0.0077(4)
    S3 0.0463(6) 0.0299(5) 0.0462(6) 0.0077(5) -0.0039(5) -0.0184(5)
    S4 0.0164(4) 0.0221(4) 0.0188(4) 0.0005(3) 0.0004(3) -0.0008(4)
    S5 0.0178(3) 0.0214(4) 0.0510(5) -0.0009(3) 0.0070(5) 0.0067(5)
    S6 0.0153(4) 0.0292(5) 0.0187(4) -0.0010(3) 0.0004(3) 0.0031(3)
    S7 0.0203(4) 0.0279(5) 0.0216(4) 0.0006(4) -0.0003(4) -0.0050(4)
    S8 0.0178(4) 0.0374(5) 0.0219(4) 0.0055(4) 0.0024(3) 0.0087(4)
    S9 0.0200(4) 0.0274(5) 0.0208(4) 0.0013(4) -0.0012(3) -0.0034(4)
    S10 0.0187(4) 0.0185(4) 0.0252(4) 0.0001(3) -0.0012(3) 0.0014(3)
_geom_special_details
;
All e.s.d.'s (except the e.s.d. in the dihedral angle between two l.s. planes)
are estimated using the full covariance matrix. The cell e.s.d.'s are taken
into account individually in the estimation of e.s.d.'s in distances, angles
and torsion angles; correlations between e.s.d.'s in cell parameters are only
used when they are defined by crystal symmetry. An approximate (isotropic)
treatment of cell e.s.d.'s is used for estimating e.s.d.'s involving l.s.
planes.
;
loop_
    _geom_bond_atom_site_label_1
    _geom_bond_atom_site_label_2
    _geom_bond_site_symmetry_2
    _geom_bond_distance
    _geom_bond_publ_flag
    Nb1 S8 3_554 2.4631(10) n
    Nb1 S7 4_455 2.4760(9) n
    Nb1 S2 2_554 2.5039(10) n
    Nb1 S9 3_554 2.5098(9) n
    Nb1 S6 3_554 2.5431(9) n
    Nb1 S10 4_455 2.5562(8) n
    Nb1 S1 . 2.5772(9) n
    Nb1 S4 . 2.6319(8) n
    Nb1 Nb2 4_455 2.8851(3) n
    Nb1 V2 4_455 2.8851(3) n
    Nb2 S9 2_654 2.4622(9) n
    Nb2 S2 3_554 2.4678(9) n
    Nb2 S8 2_654 2.5110(10) n
    Nb2 S7 . 2.5406(9) n
    Nb2 S6 3_554 2.5490(9) n
    Nb2 S10 4_455 2.5551(8) n
    Nb2 S5 . 2.5758(8) n
    Nb2 S4 . 2.6279(8) n
    Nb2 V1 4 2.8851(3) n
    Nb2 Nb1 4 2.8851(3) n
    P1 S3 . 1.9718(13) n
    P1 S5 . 2.0451(13) n
    P1 S1 . 2.0544(13) n
    P1 S4 . 2.0874(13) n
    S2 S8 4_455 2.0235(15) n
    S6 S10 2_655 2.0498(12) n
    S7 S9 2_654 2.0405(14) n
loop_
    _geom_angle_atom_site_label_1
    _geom_angle_atom_site_label_2
    _geom_angle_atom_site_label_3
    _geom_angle_site_symmetry_1
    _geom_angle_site_symmetry_3
    _geom_angle
    _geom_angle_publ_flag
    S8 Nb1 S7 3_554 4_455 111.22(3) n
    S8 Nb1 S2 3_554 2_554 48.07(4) n
    S7 Nb1 S2 4_455 2_554 88.59(3) n
    S8 Nb1 S9 3_554 3_554 91.43(3) n
    S7 Nb1 S9 4_455 3_554 48.31(3) n
    S2 Nb1 S9 2_554 3_554 107.66(3) n
    S8 Nb1 S6 3_554 3_554 89.43(3) n
    S7 Nb1 S6 4_455 3_554 141.69(3) n
    S2 Nb1 S6 2_554 3_554 81.83(3) n
    S9 Nb1 S6 3_554 3_554 167.80(3) n
    S8 Nb1 S10 3_554 4_455 117.95(3) n
    S7 Nb1 S10 4_455 4_455 94.40(3) n
    S2 Nb1 S10 2_554 4_455 79.03(3) n
    S9 Nb1 S10 3_554 4_455 140.60(3) n
    S6 Nb1 S10 3_554 4_455 47.40(3) n
    S8 Nb1 S1 3_554 . 79.57(3) n
    S7 Nb1 S1 4_455 . 128.33(3) n
    S2 Nb1 S1 2_554 . 125.94(3) n
    S9 Nb1 S1 3_554 . 82.37(3) n
    S6 Nb1 S1 3_554 . 85.81(3) n
    S10 Nb1 S1 4_455 . 125.98(3) n
    S8 Nb1 S4 3_554 . 155.91(3) n
    S7 Nb1 S4 4_455 . 86.50(3) n
    S2 Nb1 S4 2_554 . 152.94(3) n
    S9 Nb1 S4 3_554 . 88.62(3) n
    S6 Nb1 S4 3_554 . 85.65(3) n
    S10 Nb1 S4 4_455 . 74.84(3) n
    S1 Nb1 S4 . . 76.56(3) n
    S8 Nb1 Nb2 3_554 4_455 55.33(2) n
    S7 Nb1 Nb2 4_455 4_455 55.95(2) n
    S2 Nb1 Nb2 2_554 4_455 53.95(2) n
    S9 Nb1 Nb2 3_554 4_455 53.76(2) n
    S6 Nb1 Nb2 3_554 4_455 134.72(2) n
    S10 Nb1 Nb2 4_455 4_455 121.07(2) n
    S1 Nb1 Nb2 . 4_455 110.848(18) n
    S4 Nb1 Nb2 . 4_455 138.22(2) n
    S8 Nb1 V2 3_554 4_455 55.33(2) n
    S7 Nb1 V2 4_455 4_455 55.95(2) n
    S2 Nb1 V2 2_554 4_455 53.95(2) n
    S9 Nb1 V2 3_554 4_455 53.76(2) n
    S6 Nb1 V2 3_554 4_455 134.72(2) n
    S10 Nb1 V2 4_455 4_455 121.07(2) n
    S1 Nb1 V2 . 4_455 110.848(18) n
    S4 Nb1 V2 . 4_455 138.22(2) n
    Nb2 Nb1 V2 4_455 4_455 0.000(18) n
    S9 Nb2 S2 2_654 3_554 110.37(3) n
    S9 Nb2 S8 2_654 2_654 91.42(3) n
    S2 Nb2 S8 3_554 2_654 47.95(4) n
    S9 Nb2 S7 2_654 . 48.11(3) n
    S2 Nb2 S7 3_554 . 87.95(3) n
    S8 Nb2 S7 2_654 . 107.57(3) n
    S9 Nb2 S6 2_654 3_554 138.35(3) n
    S2 Nb2 S6 3_554 3_554 93.10(3) n
    S8 Nb2 S6 2_654 3_554 79.11(3) n
    S7 Nb2 S6 . 3_554 171.57(3) n
    S9 Nb2 S10 2_654 4_455 91.16(3) n
    S2 Nb2 S10 3_554 4_455 121.84(3) n
    S8 Nb2 S10 2_654 4_455 79.62(3) n
    S7 Nb2 S10 . 4_455 137.82(3) n
    S6 Nb2 S10 3_554 4_455 47.36(3) n
    S9 Nb2 S5 2_654 . 130.13(4) n
    S2 Nb2 S5 3_554 . 79.09(3) n
    S8 Nb2 S5 2_654 . 123.47(4) n
    S7 Nb2 S5 . . 85.19(3) n
    S6 Nb2 S5 3_554 . 86.79(3) n
    S10 Nb2 S5 4_455 . 126.35(3) n
    S9 Nb2 S4 2_654 . 86.44(3) n
    S2 Nb2 S4 3_554 . 154.57(3) n
    S8 Nb2 S4 2_654 . 154.40(3) n
    S7 Nb2 S4 . . 89.85(3) n
    S6 Nb2 S4 3_554 . 85.62(3) n
    S10 Nb2 S4 4_455 . 74.93(3) n
    S5 Nb2 S4 . . 75.48(3) n
    S9 Nb2 V1 2_654 4 55.30(2) n
    S2 Nb2 V1 3_554 4 55.11(2) n
    S8 Nb2 V1 2_654 4 53.78(2) n
    S7 Nb2 V1 . 4 53.85(2) n
    S6 Nb2 V1 3_554 4 132.81(2) n
    S10 Nb2 V1 4_455 4 116.74(2) n
    S5 Nb2 V1 . 4 115.182(19) n
    S4 Nb2 V1 . 4 138.52(2) n
    S9 Nb2 Nb1 2_654 4 55.30(2) n
    S2 Nb2 Nb1 3_554 4 55.11(2) n
    S8 Nb2 Nb1 2_654 4 53.78(2) n
    S7 Nb2 Nb1 . 4 53.85(2) n
    S6 Nb2 Nb1 3_554 4 132.81(2) n
    S10 Nb2 Nb1 4_455 4 116.74(2) n
    S5 Nb2 Nb1 . 4 115.182(19) n
    S4 Nb2 Nb1 . 4 138.52(2) n
    V1 Nb2 Nb1 4 4 0.000(17) n
    S3 P1 S5 . . 114.14(6) n
    S3 P1 S1 . . 112.22(6) n
    S5 P1 S1 . . 111.74(7) n
    S3 P1 S4 . . 114.43(6) n
    S5 P1 S4 . . 100.84(5) n
    S1 P1 S4 . . 102.37(5) n
