# Supplementary material for: KNb1.75V0.25PS10
Source: Acta Crystallogr Sect E Struct Rep Online. 2011 Feb 12;67(Pt 3):i24. doi: 10.1107/S1600536811004430 (PMC3051977; doi:10.1107/S1600536811004430)
Supplement: Supplementary file 2 [file e-67-00i24-Isup2.hkl]

#
# h,k,l, Fc-squared, Fo-squared, sigma(Fo-squared) and status flag
#
data_I
_shelx_title '             Q-130 Jaemin Pca21'
_shelx_refln_list_code          4
_shelx_F_calc_maximum      387.14
_exptl_crystal_F_000      1085.82
_reflns_d_resolution_high  0.7700
 
loop_
 _symmetry_equiv_pos_as_xyz
 'x, y, z'
 '-x, -y, z+1/2'
 '-x+1/2, y, z+1/2'
 'x+1/2, -y, z'
 
_cell_length_a    12.9696
_cell_length_b     7.5229
_cell_length_c    13.3248
_cell_angle_alpha  90.000
_cell_angle_beta   90.000
_cell_angle_gamma  90.000
 
_shelx_F_squared_multiplier     1.000
 
loop_
 _refln_index_h
 _refln_index_k
 _refln_index_l
 _refln_F_squared_calc
 _refln_F_squared_meas
 _refln_F_squared_sigma
 _refln_observed_status
   2   0 -17      329.40      305.72     36.45 o
   1   1 -17       21.33        4.37     12.96 o
   2   1 -17      311.29      286.09     24.86 o
   0   0 -16    22430.00    22847.79    604.99 o
   2   0 -16      542.00      512.73     37.73 o
   4   0 -16      357.27      365.90     43.13 o
   6   0 -16     2591.04     2433.89    130.72 o
   0   1 -16    10048.42    10494.59    214.44 o
   1   1 -16     1468.83     1522.92     45.07 o
   2   1 -16      353.63      348.97     28.48 o
   3   1 -16       57.44       38.61     16.05 o
   4   1 -16      440.49      380.29     27.45 o
   5   1 -16       70.43       78.43     19.23 o
   6   1 -16     1855.36     1738.92     64.53 o
   0   2 -16     4826.97     4783.51    146.48 o
   1   2 -16     2756.79     2848.76     63.76 o
   2   2 -16        0.48        6.20     13.79 o
   3   2 -16      113.69       92.81     18.52 o
   4   2 -16      294.79      250.85     23.52 o
   5   2 -16      604.48      601.34     35.00 o
   0   3 -16      793.14      850.33    117.94 o
   1   3 -16     2387.78     2437.21     63.03 o
   2   3 -16       48.37       54.54     19.61 o
   3   3 -16      119.25      112.43     24.23 o
   2   0 -15     2673.16     2766.47    104.90 o
   4   0 -15      659.64      664.22     89.34 o
   6   0 -15      223.99      152.98     25.28 o
   8   0 -15     5434.45     5656.06    229.15 o
   1   1 -15      552.91      552.04     28.53 o
   2   1 -15      992.30      960.86     32.73 o
   3   1 -15      511.09      547.55     26.15 o
   4   1 -15      331.17      327.02     23.19 o
   5   1 -15       52.24       47.65     13.74 o
   6   1 -15       77.42       85.10     19.98 o
   7   1 -15     1573.44     1378.83     75.31 o
   8   1 -15     1658.08     1480.72     88.86 o
   1   2 -15      746.32      786.71     34.06 o
   2   2 -15       35.19       37.64     15.40 o
   3   2 -15      612.87      677.95     33.61 o
   4   2 -15     1140.33     1102.78     36.68 o
   5   2 -15      177.22      174.17     21.25 o
   6   2 -15      312.12      273.89     30.65 o
   7   2 -15     1433.52     1411.35     66.03 o
   1   3 -15     1641.31     1733.64     44.64 o
   2   3 -15     1356.44     1385.91     40.28 o
   3   3 -15     1766.74     1814.90     56.18 o
   4   3 -15     1670.95     1686.40     49.63 o
   5   3 -15      456.94      432.13     43.77 o
   6   3 -15      301.82      293.66     34.30 o
   1   4 -15      946.71      970.64     38.34 o
   2   4 -15     1271.19     1362.93     46.61 o
   3   4 -15     4357.58     4318.36    119.70 o
   4   4 -15      704.32      715.20     40.07 o
   0   0 -14    23198.71    23909.43    781.32 o
   2   0 -14      772.22      762.06     38.81 o
   4   0 -14      812.49      835.85     47.03 o
   6   0 -14     2577.97     2457.80    133.07 o
   8   0 -14     1284.94     1050.04     95.69 o
   0   1 -14    12180.35    12460.57    306.92 o
   1   1 -14     2516.21     2571.12     53.45 o
   2   1 -14      837.37      897.76     33.06 o
   3   1 -14       71.15       61.75     14.20 o
   4   1 -14      191.14      203.45     17.95 o
   5   1 -14      121.60      106.25     15.42 o
   6   1 -14     1098.49     1022.60     37.46 o
   7   1 -14     5431.52     4948.32    220.83 o
   8   1 -14      384.24      348.35     26.38 o
   9   1 -14       10.96        6.46     10.93 o
   0   2 -14     7270.33     7718.88    157.27 o
   1   2 -14      902.43      936.88     32.64 o
   2   2 -14      233.48      213.75     21.89 o
   3   2 -14      181.68      164.08     21.01 o
   4   2 -14      642.50      620.35     31.70 o
   5   2 -14      472.73      457.29     24.59 o
   6   2 -14     2714.59     2563.49     91.96 o
   7   2 -14     6833.53     6230.75    244.93 o
   8   2 -14      516.17      501.08     39.71 o
   9   2 -14       61.04       31.51     20.73 o
   0   3 -14     1603.08     1693.78     61.97 o
   1   3 -14     4975.06     5178.42     88.66 o
   2   3 -14      377.67      392.37     29.48 o
   3   3 -14       56.29       77.89     15.47 o
   4   3 -14     1142.19     1118.54     40.89 o
   5   3 -14      675.53      601.45     33.54 o
   6   3 -14     1793.02     1776.58     64.11 o
   7   3 -14    11444.04    11400.50    216.27 o
   8   3 -14       39.84       40.15     25.51 o
   0   4 -14     1576.97     1564.09     56.60 o
   1   4 -14      320.06      308.95     21.58 o
   2   4 -14        5.05       14.60     10.42 o
   3   4 -14       92.46       86.92     15.45 o
   4   4 -14      246.11      263.37     23.21 o
   5   4 -14      554.01      554.82     38.10 o
   6   4 -14      301.89      361.52     32.66 o
   7   4 -14     3014.66     3289.00     83.86 o
   0   5 -14     1833.62     1955.35     87.16 o
   1   5 -14      974.20      978.17     32.37 o
   2   5 -14       37.60       28.69     19.62 o
   3   5 -14       13.16        4.17     16.07 o
   4   5 -14      522.26      590.92     39.98 o
   2   0 -13      618.57      663.00     67.07 o
   4   0 -13    16392.90    16402.96    282.61 o
   6   0 -13       65.55       75.43     18.60 o
   8   0 -13     1756.62     1611.58    104.31 o
  10   0 -13     9069.90     8382.37    351.21 o
   1   1 -13      880.00      891.36     26.87 o
   2   1 -13     1800.31     1873.13     46.73 o
   3   1 -13     1132.64     1169.47     36.44 o
   4   1 -13     8238.98     8153.90    115.07 o
   5   1 -13        1.31      -12.46     12.46 o
   6   1 -13      252.50      205.15     22.38 o
   7   1 -13      537.26      508.06     21.60 o
   8   1 -13      208.27      191.96     23.16 o
   9   1 -13      196.39      170.81     22.50 o
  10   1 -13     6258.05     5859.30    192.27 o
   1   2 -13      309.82      309.20     22.51 o
   2   2 -13      263.55      258.49     23.53 o
   3   2 -13     6033.44     6175.43     91.11 o
   4   2 -13     3017.91     3040.76     63.71 o
   5   2 -13       69.18       61.37     13.32 o
   6   2 -13        2.37        0.13     11.25 o
   7   2 -13       47.83       41.39     13.89 o
   8   2 -13     1420.90     1380.52     60.72 o
   9   2 -13      638.79      605.57     40.51 o
  10   2 -13     2717.88     2625.45    110.57 o
   1   3 -13     1174.83     1237.01     46.80 o
   2   3 -13      543.30      554.89     26.50 o
   3   3 -13     6416.45     6578.42    101.81 o
   4   3 -13      827.87      818.77     33.92 o
   5   3 -13      224.63      201.93     20.03 o
   6   3 -13      253.96      254.98     15.55 o
   7   3 -13     2645.09     2686.49     68.46 o
   8   3 -13     1381.01     1343.34     51.15 o
   9   3 -13      126.12      120.01     27.68 o
   1   4 -13      358.46      381.44     18.88 o
   2   4 -13      207.67      210.18     16.66 o
   3   4 -13     9002.89     9055.39    115.19 o
   4   4 -13      600.85      553.65     35.41 o
   5   4 -13      332.55      304.91     28.96 o
   6   4 -13      153.41      147.11     24.76 o
   7   4 -13      339.35      378.81     36.40 o
   8   4 -13      256.72      306.27     36.17 o
   1   5 -13      525.68      506.90     30.92 o
   2   5 -13      346.80      334.35     21.44 o
   3   5 -13     5158.04     5496.05    124.23 o
   4   5 -13      600.98      642.50     43.44 o
   5   5 -13      238.81      193.63     36.10 o
   6   5 -13      515.04      540.63     43.39 o
   7   5 -13     1407.38     1801.64    173.16 o
   1   6 -13      989.85     1002.02     56.78 o
   2   6 -13      841.57      968.69     50.93 o
   3   6 -13     2791.15     2875.78     97.43 o
   4   6 -13     1042.69     1096.22     60.49 o
   0   0 -12     1653.95     1841.93    112.38 o
   2   0 -12       66.09       59.48     17.34 o
   4   0 -12     8518.35     8491.34    156.93 o
   6   0 -12     5203.33     5043.74    230.26 o
   8   0 -12      574.81      567.85     41.27 o
  10   0 -12     2685.05     2614.94     78.59 o
  12   0 -12      640.94      626.07     44.80 o
   0   1 -12      501.20      554.08     66.93 o
   1   1 -12     1501.19     1539.25     33.33 o
   2   1 -12      398.65      413.13     20.78 o
   3   1 -12      284.06      267.80     20.17 o
   4   1 -12     6501.77     6367.74     87.34 o
   5   1 -12      495.07      487.91     21.88 o
   6   1 -12     1542.24     1543.25     36.94 o
   7   1 -12      132.30      124.45     16.62 o
   8   1 -12       42.78       36.28     12.56 o
   9   1 -12      191.64      162.97     23.98 o
  10   1 -12     1632.83     1598.39     43.35 o
  11   1 -12     2729.51     2690.12     65.96 o
  12   1 -12      368.96      445.28     38.16 o
   0   2 -12    10173.54    10492.10    196.10 o
   1   2 -12      801.95      888.72     30.08 o
   2   2 -12      605.72      612.08     26.26 o
   3   2 -12       65.36       63.92     15.89 o
   4   2 -12     2145.58     2223.16     54.39 o
   5   2 -12      576.65      501.65     22.65 o
   6   2 -12     1847.89     1884.83     53.84 o
   7   2 -12      416.59      410.16     21.79 o
   8   2 -12      583.29      586.11     31.37 o
   9   2 -12      531.21      566.87     37.45 o
  10   2 -12      343.18      334.93     33.91 o
  11   2 -12     4998.60     5021.53    104.60 o
   0   3 -12    13713.43    14489.48    274.43 o
   1   3 -12     4946.93     5131.33     76.80 o
   2   3 -12     1026.44     1102.10     36.41 o
   3   3 -12      400.82      432.90     31.52 o
   4   3 -12       26.12       31.11     12.04 o
   5   3 -12      101.85       92.74     12.48 o
   6   3 -12     1274.48     1276.36     40.80 o
   7   3 -12     2459.76     2482.40     63.26 o
   8   3 -12     1091.85     1148.89     49.03 o
   9   3 -12      139.47      147.29     30.34 o
  10   3 -12      253.28      253.31     30.64 o
   0   4 -12     3920.92     4065.21     76.52 o
   1   4 -12      884.30     1224.99    101.90 o
   2   4 -12     1403.53     1481.58     31.56 o
   3   4 -12      549.59      565.02     20.81 o
   4   4 -12      253.29      235.00     22.03 o
   5   4 -12     1649.22     1543.47     86.18 o
   6   4 -12      928.48     1044.49     45.04 o
   7   4 -12     2718.51     2864.61     78.00 o
   8   4 -12       66.48      173.15     38.61 o
   9   4 -12      156.15      172.70     26.93 o
   0   5 -12     1113.24     1272.58     61.26 o
   1   5 -12     1055.43     1104.09     40.20 o
   2   5 -12      193.11      173.17     15.28 o
   3   5 -12      252.14      230.00     17.50 o
   4   5 -12      426.76      464.02     48.44 o
   5   5 -12     2331.22     2621.86     91.87 o
   6   5 -12      107.09       98.39     26.09 o
   7   5 -12     5757.02     6199.40    139.18 o
   8   5 -12      490.21      522.74     49.08 o
   0   6 -12     8855.19     9287.08    179.55 o
   1   6 -12      232.03      211.31     21.21 o
   2   6 -12      209.89      215.85     27.16 o
   3   6 -12       62.59       55.20     24.79 o
   4   6 -12      403.60      582.13     78.11 o
   5   6 -12     1433.13     1480.95     62.94 o
   6   6 -12     3144.41     3542.88    104.83 o
   0   7 -12     7204.37     7537.89    333.69 o
   1   7 -12      492.72      547.79     48.03 o
   2   0 -11      703.73      748.43     40.75 o
   4   0 -11    43497.36    43028.11    748.49 o
   6   0 -11        5.54      -10.57     11.67 o
   8   0 -11     2522.73     2451.06     97.87 o
  10   0 -11    13988.52    14020.17    287.29 o
  12   0 -11      319.37      333.22     44.63 o
   1   1 -11      299.08      339.70     20.40 o
   2   1 -11      363.73      342.90     21.41 o
   3   1 -11     8844.72     8909.98    111.24 o
   4   1 -11    25941.40    25926.93    328.53 o
   5   1 -11       74.97       69.74     13.31 o
   6   1 -11      123.52       90.38     13.75 o
   7   1 -11      125.39      105.25     13.45 o
   8   1 -11     1437.60     1347.79     37.12 o
   9   1 -11      635.42      608.37     21.86 o
  10   1 -11    12640.03    12428.78    186.24 o
  11   1 -11     2055.33     2007.21     43.18 o
  12   1 -11      188.56      215.07     32.24 o
   1   2 -11     1554.36     1554.11     37.27 o
   2   2 -11      376.87      400.29     24.21 o
   3   2 -11    12600.52    12823.93    163.51 o
   4   2 -11     4180.40     4165.43    104.03 o
   5   2 -11      178.64      141.68     13.05 o
   6   2 -11       67.65       93.31     24.56 o
   7   2 -11      290.81      272.00     15.93 o
   8   2 -11     1802.53     1670.54     36.71 o
   9   2 -11      736.82      721.19     28.81 o
  10   2 -11     3020.19     2940.63     76.34 o
  11   2 -11     5303.96     5388.53    108.36 o
  12   2 -11      115.03      125.14     29.32 o
   1   3 -11      304.74      314.40     19.33 o
   2   3 -11      248.77      239.92     17.83 o
   3   3 -11    25315.46    26116.94    362.25 o
   4   3 -11      907.82      909.09     28.54 o
   5   3 -11      171.53      137.89     19.39 o
   6   3 -11       31.57       38.38     10.45 o
   7   3 -11     1223.14     1118.70     36.74 o
   8   3 -11     2122.67     2213.37     57.46 o
   9   3 -11      511.76      510.73     35.01 o
  10   3 -11      418.01      447.76     33.03 o
  11   3 -11     4552.86     4621.39     96.27 o
   1   4 -11       32.53       43.72      9.59 o
   2   4 -11     2082.90     2125.78     37.48 o
   3   4 -11     8716.95     8887.25    100.64 o
   4   4 -11     4442.80     4316.15     75.28 o
   5   4 -11      195.20      210.88     12.66 o
   6   4 -11      834.32      994.66     50.77 o
   7   4 -11     1436.78     1443.53     50.68 o
   8   4 -11      345.63      343.24     29.86 o
   9   4 -11     2302.82     2340.91     72.20 o
  10   4 -11      438.19      497.38     34.05 o
  11   4 -11     2523.13     2827.60    180.57 o
   1   5 -11      480.10      498.84     23.92 o
   2   5 -11      438.38      467.24     25.99 o
   3   5 -11     6437.58     6428.89     99.67 o
   4   5 -11     2824.60     3009.15     79.92 o
   5   5 -11      460.50      468.98     36.54 o
   6   5 -11      135.60      147.15     27.06 o
   7   5 -11     2217.55     2286.60     78.14 o
   8   5 -11     2489.69     2671.89     77.89 o
   9   5 -11     3578.11     3756.60    101.35 o
   1   6 -11     1531.01     1640.99     34.40 o
   2   6 -11      335.42      345.59     17.38 o
   3   6 -11     1185.25     1343.37     69.27 o
   4   6 -11     1184.35     1305.16     58.12 o
   5   6 -11       78.16       81.52     27.26 o
   6   6 -11     1533.93     1743.71     77.99 o
   7   6 -11     1684.99     1831.24     97.57 o
   1   7 -11     1209.21     1208.55     62.71 o
   2   7 -11     1258.51     1304.62     47.08 o
   3   7 -11       24.96        2.86     22.19 o
   4   7 -11      368.68      322.77     34.67 o
   0   0 -10    20950.14    22460.12    878.79 o
   2   0 -10      275.66      375.53     72.66 o
   4   0 -10    10599.41    10375.01    183.89 o
   6   0 -10    12529.15    11752.81    396.05 o
   8   0 -10      963.32     1022.72     81.68 o
  10   0 -10     1561.25     1609.46     54.22 o
  12   0 -10     1343.96     1327.11     62.58 o
   0   1 -10     4733.14     5013.59     93.98 o
   1   1 -10     2479.95     2490.11     49.82 o
   2   1 -10      498.32      554.50     21.54 o
   3   1 -10       93.52      100.27     13.39 o
   4   1 -10     3646.76     3601.56     55.45 o
   5   1 -10      601.59      604.58     23.24 o
   6   1 -10     3490.88     3337.03    120.51 o
   7   1 -10     1320.98     1303.34     30.50 o
   8   1 -10      762.87      745.75     28.51 o
   9   1 -10      237.91      233.06     14.63 o
  10   1 -10     1532.77     1608.05     41.30 o
  11   1 -10     2199.96     2238.18     51.07 o
  12   1 -10      381.25      340.37     22.13 o
  13   1 -10     1441.58     1422.15     47.99 o
   0   2 -10    12156.79    12564.97    288.30 o
   1   2 -10     3379.69     3430.36     60.73 o
   2   2 -10      262.26      274.25     19.02 o
   3   2 -10      125.48      124.59     14.48 o
   4   2 -10     3504.61     3331.18     61.13 o
   5   2 -10      714.56      669.41     26.10 o
   6   2 -10     5914.65     5711.66     76.83 o
   7   2 -10     2693.97     2620.95     46.18 o
   8   2 -10      741.42      685.61     23.00 o
   9   2 -10      279.96      278.65     19.15 o
  10   2 -10      268.46      276.90     18.03 o
  11   2 -10     1699.54     1746.72     49.09 o
  12   2 -10      217.48      245.67     28.87 o
  13   2 -10     3650.50     3689.15     79.10 o
   0   3 -10     9387.04     9757.73    169.35 o
   1   3 -10     6684.93     6818.84     89.64 o
   2   3 -10      942.82     1028.91     27.83 o
   3   3 -10       35.92       15.82     11.50 o
   4   3 -10      219.86      195.40     23.91 o
   5   3 -10      486.30      488.93     24.34 o
   6   3 -10     1365.92     1434.32     35.23 o
   7   3 -10     5847.20     5696.12    125.87 o
   8   3 -10      160.10      202.08     26.97 o
   9   3 -10      223.85      270.79     24.40 o
  10   3 -10      186.78      190.67     24.69 o
  11   3 -10     7184.74     7242.25    132.13 o
  12   3 -10       82.67      104.95     24.83 o
   0   4 -10      323.64      384.61     30.65 o
   1   4 -10     3133.38     3235.66     46.76 o
   2   4 -10      638.33      685.77     26.54 o
   3   4 -10      459.30      542.12     56.32 o
   4   4 -10      261.62      291.49     32.55 o
   5   4 -10     1761.47     1795.43     50.69 o
   6   4 -10      159.14      199.89     25.45 o
   7   4 -10     4322.13     4374.15     81.72 o
   8   4 -10      193.22      183.96     27.65 o
   9   4 -10       57.59       81.82     23.33 o
  10   4 -10      175.77      180.49     28.21 o
  11   4 -10     2301.53     2305.59     72.16 o
   0   5 -10     3190.38     3344.55     81.94 o
   1   5 -10     2421.74     2524.81     55.78 o
   2   5 -10      889.75      924.20     25.30 o
   3   5 -10      275.43      298.97     26.11 o
   4   5 -10      113.34       77.72     14.97 o
   5   5 -10     2693.97     2719.54     67.24 o
   6   5 -10     1992.97     2143.17     65.85 o
   7   5 -10     6437.68     6666.03    149.41 o
   8   5 -10      682.39      767.41     39.44 o
   9   5 -10       88.19       92.77     25.08 o
  10   5 -10      608.57      643.73     54.02 o
   0   6 -10     8979.00     9270.23    176.31 o
   1   6 -10     1814.01     1837.51     39.17 o
   2   6 -10      640.54      680.65     31.73 o
   3   6 -10      228.65      220.81     28.94 o
   4   6 -10      448.02      490.21     32.69 o
   5   6 -10     1083.75     1143.00     53.38 o
   6   6 -10     3897.58     4120.29     95.30 o
   7   6 -10     6205.67     6447.24    145.88 o
   8   6 -10     1583.97     1627.95     90.11 o
   9   6 -10      917.11      998.66     51.69 o
   0   7 -10     4091.51     4153.35    172.39 o
   1   7 -10      139.59      136.73     19.78 o
   2   7 -10       11.64       42.31     16.93 o
   3   7 -10       41.03       45.09     17.89 o
   4   7 -10      549.91      602.64     46.25 o
   5   7 -10      423.31      552.69     76.45 o
   6   7 -10     2202.88     2386.63     97.83 o
   2   0  -9     8610.58     8394.78    181.82 o
   4   0  -9    13762.06    13889.97    243.10 o
   6   0  -9      144.72      147.17     19.94 o
   8   0  -9    10540.31    10441.82    194.78 o
  10   0  -9    10034.59    10016.56    207.46 o
  12   0  -9      270.37      276.70     24.79 o
  14   0  -9     7599.88     7613.28    155.79 o
   1   1  -9      528.82      533.88     20.99 o
   2   1  -9     1904.82     1920.85     33.02 o
   3   1  -9     2389.54     2436.98     36.83 o
   4   1  -9     1663.55     1754.58     35.54 o
   5   1  -9      204.21      176.79     12.91 o
   6   1  -9      800.97      858.23     21.32 o
   7   1  -9     2752.04     2649.38     37.84 o
   8   1  -9     2904.70     2835.61     41.98 o
   9   1  -9      311.09      290.84     18.32 o
  10   1  -9     3576.25     3557.22     53.33 o
  11   1  -9      142.73      129.66     16.17 o
  12   1  -9      154.31      123.71     11.79 o
  13   1  -9      133.22      121.78     20.30 o
  14   1  -9     5603.92     5576.73     96.29 o
   1   2  -9      654.32      669.36     22.29 o
   2   2  -9     1441.21     1377.26     29.52 o
   3   2  -9     1348.59     1376.90     29.89 o
   4   2  -9     7421.69     7141.26    207.69 o
   5   2  -9      581.63      552.68     19.55 o
   6   2  -9      121.69       97.20      9.96 o
   7   2  -9     2299.98     2262.91     33.83 o
   8   2  -9     3580.48     3588.27     54.80 o
   9   2  -9     2843.48     2867.30     46.40 o
  10   2  -9     4038.16     3931.80     56.83 o
  11   2  -9      162.74      162.92     22.58 o
  12   2  -9      106.98      120.61     24.52 o
  13   2  -9      598.15      645.53     47.98 o
   1   3  -9     3609.17     3722.65     57.57 o
   2   3  -9      121.84      120.58     14.49 o
   3   3  -9    11440.20    11658.71    143.64 o
   4   3  -9     3618.10     3728.10     51.97 o
   5   3  -9      599.06      602.44     23.92 o
   6   3  -9     1890.19     1813.01     53.18 o
   7   3  -9     5586.27     5641.74     94.26 o
   8   3  -9     1593.29     1637.09     42.06 o
   9   3  -9      907.33      923.31     35.79 o
  10   3  -9      997.51     1098.99     47.10 o
  11   3  -9     1551.76     1521.01     50.76 o
  12   3  -9      341.15      357.57     33.13 o
  13   3  -9      412.99      413.44     35.85 o
   1   4  -9     2725.69     2763.68     36.15 o
   2   4  -9     3502.96     3497.47     46.60 o
   3   4  -9    11390.90    11541.67    130.20 o
   4   4  -9      101.67       92.83      9.33 o
   5   4  -9      193.85      210.51     21.96 o
   6   4  -9      129.73      105.36     18.69 o
   7   4  -9      599.31      608.39     38.06 o
   8   4  -9      931.57      975.73     40.23 o
   9   4  -9     1319.71     1390.50     47.97 o
  10   4  -9       83.45       95.20     23.20 o
  11   4  -9     2456.17     2556.16     81.06 o
  12   4  -9      129.66      177.82     31.04 o
   1   5  -9     1931.66     2050.09     40.03 o
   2   5  -9      525.60      542.76     17.17 o
   3   5  -9    13951.05    14201.71    174.98 o
   4   5  -9      431.95      471.08     39.15 o
   5   5  -9      430.88      485.95     33.48 o
   6   5  -9      478.63      530.36     34.66 o
   7   5  -9      963.84     1039.73     47.87 o
   8   5  -9     1094.56     1115.59     79.09 o
   9   5  -9      969.73     1070.18     49.28 o
  10   5  -9      370.90      385.86     38.63 o
  11   5  -9     2912.79     2888.25     77.04 o
   1   6  -9     2443.17     2556.12     47.13 o
   2   6  -9     1404.84     1490.58     33.37 o
   3   6  -9     6738.60     6760.95     85.96 o
   4   6  -9     6593.80     6812.00    125.35 o
   5   6  -9      670.08      711.35     37.78 o
   6   6  -9       21.94       18.32     25.46 o
   7   6  -9     1412.80     1472.57     55.52 o
   8   6  -9     1939.84     2002.31     78.78 o
   9   6  -9      515.66      540.20     44.52 o
   1   7  -9      533.99      578.51     19.80 o
   2   7  -9       96.17       80.61     26.81 o
   3   7  -9      108.88      122.04     20.63 o
   4   7  -9     2597.49     2742.39     73.28 o
   5   7  -9     1080.73     1265.57    181.84 o
   6   7  -9       21.42       12.95     20.76 o
   7   7  -9       50.87       26.98     26.12 o
   1   8  -9      726.88      830.98     35.88 o
   2   8  -9      144.39      109.95     30.26 o
   3   8  -9      309.09      276.00     36.90 o
   4   8  -9     3429.41     3628.08     88.42 o
   0   0  -8   135857.73   143396.17   4362.30 o
   2   0  -8     5566.32     5470.08    125.02 o
   4   0  -8     2112.23     2089.97    105.66 o
   6   0  -8     4980.25     4871.56    104.18 o
   8   0  -8     7408.73     7373.10    150.07 o
  10   0  -8     3530.91     3614.69    103.59 o
  12   0  -8     1710.81     1683.76     49.08 o
  14   0  -8    10505.27    10679.93    208.64 o
   0   1  -8    67519.73    70359.82   1447.56 o
   1   1  -8     6194.94     6318.80     97.92 o
   2   1  -8      509.29      599.31     24.55 o
   3   1  -8       11.39       15.45      7.70 o
   4   1  -8     1359.41     1246.02     23.74 o
   5   1  -8     1130.04     1074.00     40.33 o
   6   1  -8    14136.80    13814.34    151.08 o
   7   1  -8    18995.71    18835.32    215.79 o
   8   1  -8     3547.78     3503.12     52.12 o
   9   1  -8      363.76      356.97      9.91 o
  10   1  -8      303.91      273.60     16.13 o
  11   1  -8      196.56      260.31     16.91 o
  12   1  -8     1302.32     1333.92     27.35 o
  13   1  -8      158.08      157.12     20.64 o
  14   1  -8     5244.47     5303.63     89.66 o
   0   2  -8    19948.31    20562.54    343.14 o
   1   2  -8     9170.66     9086.04    108.19 o
   2   2  -8      222.72      326.42     45.98 o
   3   2  -8      328.03      338.80     15.02 o
   4   2  -8     1810.70     1848.04     66.37 o
   5   2  -8      334.67      321.88     12.27 o
   6   2  -8     3875.03     3863.13     43.85 o
   7   2  -8    32040.42    31473.66    339.81 o
   8   2  -8      404.01      482.01     31.88 o
   9   2  -8       46.65       46.56      7.52 o
  10   2  -8     2886.29     2871.47     41.14 o
  11   2  -8     2828.97     2781.20     56.41 o
  12   2  -8       39.77       34.26     17.01 o
  13   2  -8     1578.77     1593.70     39.96 o
  14   2  -8     2471.85     2523.71     55.59 o
   0   3  -8     1209.75     1253.32     34.54 o
   1   3  -8    13793.45    14230.22    163.75 o
   2   3  -8      409.86      492.96     33.53 o
   3   3  -8      402.05      408.83     14.99 o
   4   3  -8     4447.60     4573.08     62.58 o
   5   3  -8      565.30      530.39     29.19 o
   6   3  -8     3855.32     3851.76     73.64 o
   7   3  -8    34620.08    35101.16    487.80 o
   8   3  -8      363.74      341.84     27.15 o
   9   3  -8      428.89      429.96     27.01 o
  10   3  -8      651.58      714.13     36.02 o
  11   3  -8     1342.36     1243.25     40.79 o
  12   3  -8      316.50      341.91     33.03 o
  13   3  -8     1363.32     1302.01     59.86 o
  14   3  -8       62.43       41.84     22.33 o
   0   4  -8     8480.87     8426.81    115.67 o
   1   4  -8     2030.24     2147.68     29.55 o
   2   4  -8      318.89      300.29     12.43 o
   3   4  -8      456.98      480.23     19.03 o
   4   4  -8      168.17      151.42     10.27 o
   5   4  -8      331.90      388.22     32.17 o
   6   4  -8      808.66      890.00     34.42 o
   7   4  -8     9288.01     9529.85    153.31 o
   8   4  -8     1391.76     1391.61     44.65 o
   9   4  -8       35.04       76.18     17.92 o
  10   4  -8      143.82      130.68     24.18 o
  11   4  -8     1584.93     1541.76     49.67 o
  12   4  -8      445.59      487.13     35.67 o
  13   4  -8     5535.85     5668.08    129.85 o
   0   5  -8    11924.55    12377.01    214.76 o
   1   5  -8     4010.50     4130.26     54.70 o
   2   5  -8      523.79      564.54     19.37 o
   3   5  -8      121.22      118.86      8.60 o
   4   5  -8     5027.83     5188.48    103.31 o
   5   5  -8      660.10      682.29     50.29 o
   6   5  -8     1211.33     1204.85     42.59 o
   7   5  -8     2752.02     2817.35     67.76 o
   8   5  -8      236.38      248.81     30.04 o
   9   5  -8      116.63       81.03     25.13 o
  10   5  -8      336.74      375.92     29.57 o
  11   5  -8     5775.09     5826.85    119.13 o
  12   5  -8      876.44      909.02     49.83 o
   0   6  -8     3089.17     3062.94     60.53 o
   1   6  -8     1690.42     1772.64     31.55 o
   2   6  -8      502.32      547.40     26.23 o
   3   6  -8      386.44      396.35     14.52 o
   4   6  -8     1550.06     1696.92     64.38 o
   5   6  -8      179.04      166.11     23.25 o
   6   6  -8     1229.91     1318.76     47.11 o
   7   6  -8     1203.79     1291.95     51.76 o
   8   6  -8      853.37      924.34     48.39 o
   9   6  -8      296.13      227.44     38.56 o
  10   6  -8     4028.57     4271.25    111.03 o
   0   7  -8     2694.10     2919.42     84.70 o
   1   7  -8      861.35      938.05     28.04 o
   2   7  -8      469.71      491.40     18.78 o
   3   7  -8     1021.67     1058.93     41.31 o
   4   7  -8       65.34       48.49     19.91 o
   5   7  -8      194.11      237.83     26.42 o
   6   7  -8     4278.56     4300.58    132.66 o
   7   7  -8      446.72      536.61     54.70 o
   8   7  -8       61.40       75.27     28.32 o
   0   8  -8     1040.79     1131.67     53.45 o
   1   8  -8      454.43      547.90     36.88 o
   2   8  -8      187.45      213.68     26.71 o
   3   8  -8     1096.99     1249.25     90.32 o
   4   8  -8     1891.69     2011.72     61.88 o
   5   8  -8      882.13     1017.31     66.69 o
   2   0  -7    20235.48    20489.13    348.35 o
   4   0  -7     5220.99     5264.21    198.23 o
   6   0  -7     3144.76     2933.89     95.35 o
   8   0  -7    17797.45    17735.16    315.56 o
  10   0  -7     7220.57     7379.28    118.46 o
  12   0  -7      297.80      300.08     18.17 o
  14   0  -7    12958.53    12985.53    289.37 o
   1   1  -7     1066.48     1157.74     56.14 o
   2   1  -7     2197.08     2212.94     32.90 o
   3   1  -7     1240.51     1277.40     31.93 o
   4   1  -7      756.97      713.15     29.03 o
   5   1  -7     1613.73     1543.79     27.59 o
   6   1  -7      281.27      306.60     12.43 o
   7   1  -7     3816.81     3869.74     44.98 o
   8   1  -7     8619.11     8590.26     87.86 o
   9   1  -7     2706.45     2663.18     43.07 o
  10   1  -7     3783.22     3688.56     53.55 o
  11   1  -7      600.54      600.23     17.43 o
  12   1  -7      521.41      556.78     18.15 o
  13   1  -7       10.27       17.65     10.68 o
  14   1  -7     7954.53     8016.20    120.17 o
  15   1  -7     2468.72     2504.22     55.61 o
   1   2  -7     2153.86     2100.28     37.03 o
   2   2  -7     5444.44     5393.93     61.41 o
   3   2  -7     2631.92     2491.94     37.19 o
   4   2  -7    10544.11    10068.39    210.46 o
   5   2  -7     1391.22     1335.29     18.93 o
   6   2  -7     1706.95     1695.91     26.53 o
   7   2  -7     6057.15     6035.09     72.28 o
   8   2  -7     4743.61     4690.12     61.51 o
   9   2  -7     5474.81     5380.46     65.58 o
  10   2  -7     3560.45     3595.84     65.42 o
  11   2  -7      504.73      529.85     27.55 o
  12   2  -7       31.12       55.26     15.70 o
  13   2  -7     1550.38     1607.86     41.41 o
  14   2  -7     2396.75     2338.09     73.36 o
  15   2  -7     3971.20     4078.50     84.55 o
   1   3  -7     5636.76     5585.45     59.66 o
   2   3  -7     3303.88     3279.24     38.06 o
   3   3  -7    14398.98    14710.24    154.49 o
   4   3  -7    12994.64    13242.71    191.73 o
   5   3  -7     3409.62     3129.67     84.65 o
   6   3  -7     1320.94     1349.10     42.12 o
   7   3  -7     7290.13     7433.04    106.45 o
   8   3  -7     1432.94     1455.63     49.98 o
   9   3  -7     3423.29     3425.69     66.30 o
  10   3  -7     5567.29     5478.50     91.35 o
  11   3  -7      462.38      464.50     37.27 o
  12   3  -7      272.99      288.87     28.60 o
  13   3  -7       61.66       72.84     21.41 o
  14   3  -7      100.49      111.51     23.17 o
   1   4  -7     5390.65     5331.95     65.41 o
   2   4  -7     5500.22     5432.77     65.09 o
   3   4  -7     7218.11     7327.02     79.18 o
   4   4  -7      755.43      690.41     31.03 o
   5   4  -7       60.53       55.59     16.37 o
   6   4  -7      760.04      726.43     31.57 o
   7   4  -7     1100.47     1118.82     43.05 o
   8   4  -7      858.87      898.04     34.53 o
   9   4  -7      917.73      957.34     37.25 o
  10   4  -7      383.85      404.62     38.55 o
  11   4  -7     1544.08     1502.51     50.26 o
  12   4  -7      264.13      246.44     25.97 o
  13   4  -7      736.63      757.60     43.94 o
   1   5  -7     4020.14     4167.00     57.07 o
   2   5  -7     2556.06     2572.52     35.12 o
   3   5  -7    13864.48    14068.13    166.86 o
   4   5  -7     1584.65     1821.21    273.44 o
   5   5  -7       19.65       40.57     22.59 o
   6   5  -7       27.67       30.62     20.28 o
   7   5  -7      814.81      874.58     46.06 o
   8   5  -7      326.94      324.53     32.04 o
   9   5  -7      131.76      119.96     24.78 o
  10   5  -7       27.29       10.61     16.67 o
  11   5  -7     2873.53     2853.21     84.59 o
  12   5  -7     2670.60     2777.41     77.82 o
   1   6  -7     1639.31     1719.48     32.47 o
   2   6  -7     3380.14     3555.09     51.93 o
   3   6  -7    13543.62    13882.31    242.68 o
   4   6  -7    11057.79    11138.10    222.31 o
   5   6  -7     1353.95     1424.56     70.82 o
   6   6  -7       82.57       52.14     26.36 o
   7   6  -7       50.91       57.46     21.99 o
   8   6  -7     1732.01     1928.90     85.18 o
   9   6  -7      208.04      249.89     39.24 o
  10   6  -7     3475.01     3510.55    152.28 o
  11   6  -7     1602.76     1763.82    157.82 o
   1   7  -7      648.04      720.62     26.77 o
   2   7  -7      359.52      436.74     22.20 o
   3   7  -7      591.90      637.53     21.09 o
   4   7  -7     5133.45     5292.13    153.14 o
   5   7  -7     2613.04     2731.46    101.70 o
   6   7  -7      297.93      287.02     37.20 o
   7   7  -7      725.58      835.40     66.30 o
   8   7  -7      557.40      628.37    101.05 o
   9   7  -7      845.77      879.25     58.62 o
   1   8  -7      159.05      137.04     16.79 o
   2   8  -7       88.08      101.51     27.86 o
   3   8  -7      296.52      274.06     33.18 o
   4   8  -7     4927.65     5375.82    214.67 o
   5   8  -7     1422.56     1449.34     63.15 o
   6   8  -7       58.45       99.88     30.96 o
   0   0  -6    91199.30    95814.17   2499.34 o
   2   0  -6     1057.99     1213.89     64.52 o
   4   0  -6    12432.75    12176.88    268.50 o
   6   0  -6    15937.32    15513.94    245.43 o
   8   0  -6     5455.86     5541.49     99.82 o
  10   0  -6     3309.05     3463.23     47.61 o
  12   0  -6     1629.00     1662.67     29.32 o
  14   0  -6     5547.07     5528.11    139.63 o
   0   1  -6    45472.17    46749.83    812.71 o
   1   1  -6     1118.93     1166.24     21.50 o
   2   1  -6     1287.87     1330.75     55.35 o
   3   1  -6      138.73      163.43     14.91 o
   4   1  -6       87.51       96.18      9.09 o
   5   1  -6     3393.86     3487.81     56.86 o
   6   1  -6     8685.60     8526.94     81.97 o
   7   1  -6     5201.33     5294.16     50.12 o
   8   1  -6     1233.23     1325.80     38.44 o
   9   1  -6      211.57      250.80     13.97 o
  10   1  -6     1602.89     1611.56     28.04 o
  11   1  -6     2739.01     2715.02     37.20 o
  12   1  -6      691.76      718.29     22.60 o
  13   1  -6      131.47      124.05     13.06 o
  14   1  -6     5288.97     5318.72     84.45 o
  15   1  -6      363.57      434.40     34.42 o
   0   2  -6    18268.18    18849.66    286.41 o
   1   2  -6     8052.40     8121.09     84.32 o
   2   2  -6     1638.55     1711.05     22.99 o
   3   2  -6       14.77       28.11      7.37 o
   4   2  -6     6925.19     7071.62     83.88 o
   5   2  -6     2557.13     2463.88     28.76 o
   6   2  -6     8125.48     8164.45     84.66 o
   7   2  -6    13070.11    13317.65    142.71 o
   8   2  -6     1684.29     1694.71     27.29 o
   9   2  -6      156.38      163.27     22.49 o
  10   2  -6     1014.53     1135.09     40.69 o
  11   2  -6      463.93      471.98     20.62 o
  12   2  -6     1649.28     1665.65     33.69 o
  13   2  -6     1794.49     1786.70     37.08 o
  14   2  -6     1393.33     1434.50     37.60 o
  15   2  -6      268.28      251.11     26.74 o
   0   3  -6    11107.38    11498.63    165.38 o
   1   3  -6     5794.17     5837.29     56.00 o
   2   3  -6     3783.73     3804.43     36.51 o
   3   3  -6      662.57      671.19     14.06 o
   4   3  -6     3950.81     4043.20     66.46 o
   5   3  -6     7310.43     7300.32    103.90 o
   6   3  -6     4292.00     4250.70     84.75 o
   7   3  -6    19286.55    19320.62    294.37 o
   8   3  -6      469.18      520.23     25.38 o
   9   3  -6      246.15      290.10     20.50 o
  10   3  -6      602.23      599.79     27.84 o
  11   3  -6    10330.85    10070.28    152.37 o
  12   3  -6     1400.45     1431.86     36.13 o
  13   3  -6     1644.59     1695.89     45.16 o
  14   3  -6     1193.67     1302.23     41.55 o
   0   4  -6     8669.76     8416.24    170.18 o
   1   4  -6     7329.13     7566.52     80.29 o
   2   4  -6      219.26      239.55     10.33 o
   3   4  -6      188.97      209.56      9.05 o
   4   4  -6      317.38      342.78     27.11 o
   5   4  -6     1452.67     1392.52     73.55 o
   6   4  -6     1544.75     1551.57     51.56 o
   7   4  -6    14741.67    14785.78    284.07 o
   8   4  -6      875.01      826.11     35.23 o
   9   4  -6      508.49      544.90     87.75 o
  10   4  -6      592.01      598.38     34.34 o
  11   4  -6      682.11      640.05     33.60 o
  12   4  -6      413.30      411.57     26.98 o
  13   4  -6     4460.57     4350.32     88.99 o
  14   4  -6      823.13      835.07     36.83 o
   0   5  -6      637.59      626.67     38.12 o
   1   5  -6     4014.27     4242.35     60.31 o
   2   5  -6      489.75      551.66     17.03 o
   3   5  -6       79.32       69.88      7.66 o
   4   5  -6      999.24      949.31     41.12 o
   5   5  -6      419.85      462.96     32.72 o
   6   5  -6      669.75      734.64     35.47 o
   7   5  -6     7454.20     7389.35    217.10 o
   8   5  -6     1263.58     1315.87     55.35 o
   9   5  -6       19.30       30.87     21.04 o
  10   5  -6      443.94      501.96     30.74 o
  11   5  -6     4277.08     4213.07    107.93 o
  12   5  -6     1008.75     1038.73     47.27 o
  13   5  -6     2851.24     2760.29    104.71 o
   0   6  -6    16256.01    17058.24    885.22 o
   1   6  -6     1044.55     1136.15     31.40 o
   2   6  -6     1053.88     1107.34     30.56 o
   3   6  -6      180.96      197.63     10.75 o
   4   6  -6     2135.66     2060.36     59.23 o
   5   6  -6     1803.31     1781.24     54.66 o
   6   6  -6     3106.54     3026.14     76.54 o
   7   6  -6     3299.09     3483.94    253.97 o
   8   6  -6      704.87      653.99     40.76 o
   9   6  -6      514.72      485.05     55.88 o
  10   6  -6     2214.39     2359.95     81.47 o
  11   6  -6     5466.06     5361.14    245.39 o
   0   7  -6     3291.40     3447.69    311.08 o
   1   7  -6      986.82     1002.56     32.10 o
   2   7  -6      337.95      382.55     16.52 o
   3   7  -6      620.70      646.12     19.00 o
   4   7  -6      981.77     1002.68     60.68 o
   5   7  -6      213.49      232.63     29.00 o
   6   7  -6     3046.19     3181.71     93.00 o
   7   7  -6     1016.61     1034.38     49.01 o
   8   7  -6     1174.65     1137.14     57.34 o
   9   7  -6      725.55      744.70     56.10 o
  10   7  -6      747.88      730.34     49.49 o
   0   8  -6     8166.23     8528.32    624.21 o
   1   8  -6      302.84      326.05     23.05 o
   2   8  -6       63.85       66.32     12.81 o
   3   8  -6      198.41      190.60     32.29 o
   4   8  -6      589.71      594.65     61.44 o
   5   8  -6     2631.30     2900.85    155.30 o
   6   8  -6     2772.51     2871.66     91.72 o
   7   8  -6       28.96       26.60     38.92 o
   0   9  -6     2612.44     2541.76    168.41 o
   1   9  -6      325.99      291.29     43.01 o
   2   9  -6      399.00      320.45     40.36 o
   2   0  -5     5317.71     5454.35     98.44 o
   4   0  -5    84831.56    88585.55   1838.84 o
   6   0  -5      235.60      307.78     20.22 o
   8   0  -5     7254.16     7244.11    161.77 o
  10   0  -5    26156.30    26947.39    358.83 o
  12   0  -5      560.24      600.92     26.33 o
  14   0  -5     2558.72     2697.27     81.47 o
  16   0  -5      270.82      318.80     52.38 o
   1   1  -5      304.89      432.55     13.25 o
   2   1  -5     2253.12     2203.90     28.14 o
   3   1  -5    42248.32    43135.05    511.40 o
   4   1  -5    25244.05    25749.69    271.75 o
   5   1  -5      908.10      923.41     15.73 o
   6   1  -5     1776.87     1766.10     20.08 o
   7   1  -5       50.48       81.53      7.66 o
   8   1  -5       20.86       43.22      9.19 o
   9   1  -5      430.53      429.86     13.93 o
  10   1  -5    11502.35    11599.32    117.20 o
  11   1  -5     4273.63     4316.88     61.47 o
  12   1  -5       25.85       25.01     11.56 o
  13   1  -5       70.12       62.92     11.79 o
  14   1  -5     2245.15     2331.52     42.04 o
  15   1  -5      114.59      103.88     20.71 o
  16   1  -5      783.93      761.89     40.93 o
   1   2  -5      429.98      458.90     12.13 o
   2   2  -5      370.98      379.22     13.09 o
   3   2  -5    14677.96    14765.19    142.96 o
   4   2  -5    16903.92    16886.33    178.33 o
   5   2  -5      133.54      158.01     20.22 o
   6   2  -5     1310.58     1319.23     20.76 o
   7   2  -5      705.78      712.37     30.12 o
   8   2  -5     3928.32     3925.15     64.69 o
   9   2  -5      158.29      157.31     15.29 o
  10   2  -5    11734.75    11738.43    147.83 o
  11   2  -5     8573.10     8450.52    106.02 o
  12   2  -5      152.68      148.42     14.91 o
  13   2  -5     2816.46     2852.04     73.84 o
  14   2  -5     2795.74     2827.29     52.10 o
  15   2  -5      561.54      608.23     28.22 o
   1   3  -5     1111.89     1114.73     15.74 o
   2   3  -5    10690.95    10880.62    111.40 o
   3   3  -5    79255.23    81557.30   1161.84 o
   4   3  -5     4027.49     4083.64     66.89 o
   5   3  -5     1091.11     1065.67     34.62 o
   6   3  -5      737.62      811.53     39.87 o
   7   3  -5     1288.51     1264.66     31.17 o
   8   3  -5     1772.95     1755.00     43.64 o
   9   3  -5     2115.06     2129.26     50.78 o
  10   3  -5     4507.87     4531.84     80.71 o
  11   3  -5     6037.12     5866.07     94.65 o
  12   3  -5      624.26      634.24     30.87 o
  13   3  -5      388.29      415.56     21.57 o
  14   3  -5     2532.65     2542.77     55.21 o
  15   3  -5      771.93      814.21     41.15 o
   1   4  -5     1566.06     1567.59     26.91 o
   2   4  -5       26.03       34.36      7.68 o
   3   4  -5     5933.46     6180.79     76.52 o
   4   4  -5     7198.57     7153.51    138.00 o
   5   4  -5      138.62      159.12     21.41 o
   6   4  -5      369.90      392.86     25.55 o
   7   4  -5     4328.67     4277.29    102.81 o
   8   4  -5      809.95      805.71     99.20 o
   9   4  -5     2012.45     1971.76     55.76 o
  10   4  -5     1369.84     1367.62     52.24 o
  11   4  -5     2390.82     2321.67     59.27 o
  12   4  -5       93.75       70.21     19.65 o
  13   4  -5     1520.45     1537.35     53.64 o
  14   4  -5      671.37      675.26     36.14 o
   1   5  -5      881.61      947.41     28.50 o
   2   5  -5      216.80      252.59     17.44 o
   3   5  -5     9347.74     9424.27    129.06 o
   4   5  -5      920.56      944.24     40.49 o
   5   5  -5       96.15       92.02     18.14 o
   6   5  -5     1930.71     1882.02     53.51 o
   7   5  -5     3785.72     3978.23    104.42 o
   8   5  -5     2315.11     2440.75     64.06 o
   9   5  -5     2051.35     1827.75     88.62 o
  10   5  -5      946.81      839.83     35.33 o
  11   5  -5      181.55      175.35     24.63 o
  12   5  -5      627.23      620.49     35.25 o
  13   5  -5      263.46      239.87     29.49 o
   1   6  -5     3043.56     3113.04     75.58 o
   2   6  -5     4443.15     4738.48    136.39 o
   3   6  -5     7563.92     7720.40    115.21 o
   4   6  -5     9071.80     8718.73    167.42 o
   5   6  -5       73.71       87.92     24.28 o
   6   6  -5     1542.25     1515.80     50.82 o
   7   6  -5     2265.50     2252.00     73.38 o
   8   6  -5     1081.70     1108.02     66.20 o
   9   6  -5     2062.41     2064.96     66.35 o
  10   6  -5     4466.84     4394.66    102.18 o
  11   6  -5      321.99      350.54     32.01 o
  12   6  -5       88.60       79.86     20.81 o
   1   7  -5     1574.56     1683.07     52.15 o
   2   7  -5     2026.47     2125.92     58.04 o
   3   7  -5       27.08       20.85     14.79 o
   4   7  -5     3487.59     3421.71     88.96 o
   5   7  -5      215.56      211.39     35.69 o
   6   7  -5      117.82      111.44     23.47 o
   7   7  -5      140.32      127.63     38.96 o
   8   7  -5      852.14      955.10     48.71 o
   9   7  -5      220.26      190.03     34.88 o
  10   7  -5     4705.25     4724.76    143.66 o
   1   8  -5      998.22     1076.16     71.54 o
   2   8  -5      960.79      990.81     69.14 o
   3   8  -5     3876.59     4016.08    188.36 o
   4   8  -5     1850.19     1819.88    109.24 o
   5   8  -5      304.03      333.99     32.32 o
   6   8  -5       52.59       22.64     45.50 o
   7   8  -5      251.35      241.30     37.07 o
   8   8  -5     1433.07     1472.99    108.57 o
   1   9  -5      658.57      716.38     44.77 o
   2   9  -5      393.36      420.16     45.61 o
   3   9  -5     1269.01     1374.11     71.38 o
   4   9  -5     3065.46     3163.26    111.80 o
   0   0  -4    12973.39    13564.32    309.20 o
   2   0  -4      319.50      322.19     17.44 o
   4   0  -4    35060.45    35187.14    582.67 o
   6   0  -4    20786.70    20376.45    302.22 o
   8   0  -4      479.22      466.92     16.04 o
  10   0  -4    10779.62    11210.17    141.15 o
  12   0  -4     3261.72     3343.08     56.99 o
  14   0  -4      933.34      894.50     66.19 o
  16   0  -4       25.73       25.69     30.14 o
   0   1  -4     5601.67     6273.93     83.69 o
   1   1  -4     2942.95     3023.36     30.87 o
   2   1  -4      344.72      426.59     10.00 o
   3   1  -4       91.70      201.86     14.74 o
   4   1  -4    18150.07    18004.99    167.36 o
   5   1  -4     3808.50     3836.57     34.55 o
   6   1  -4    18295.42    18054.13    202.01 o
   7   1  -4     2181.01     2136.14     29.05 o
   8   1  -4      717.89      762.62     16.37 o
   9   1  -4       61.46       56.61      8.58 o
  10   1  -4     1152.92     1222.42     24.42 o
  11   1  -4    15996.57    16326.17    186.12 o
  12   1  -4      527.45      571.11     25.80 o
  13   1  -4     1497.27     1496.17     32.11 o
  14   1  -4      575.72      542.43     23.54 o
  15   1  -4      275.54      295.06     25.96 o
  16   1  -4      666.21      673.60     37.47 o
   0   2  -4    36035.83    37745.79    633.60 o
   1   2  -4      842.05      879.78     16.26 o
   2   2  -4     3842.34     3861.48     37.66 o
   3   2  -4      730.43      734.13     16.36 o
   4   2  -4     5243.90     5126.61     70.64 o
   5   2  -4     3460.28     3418.29     55.95 o
   6   2  -4     2319.81     2320.84     35.46 o
   7   2  -4     5754.29     5497.33     74.93 o
   8   2  -4      254.92      313.05     17.85 o
   9   2  -4      979.67      911.36     27.11 o
  10   2  -4     1229.57     1205.67     33.36 o
  11   2  -4    11666.49    11549.66    167.97 o
  12   2  -4     2552.50     2569.92     48.43 o
  13   2  -4     5272.17     5263.70     72.69 o
  14   2  -4      920.38      889.60     29.29 o
  15   2  -4      254.17      204.49     26.06 o
  16   2  -4       40.49       34.98     16.76 o
   0   3  -4    18832.82    19626.15    451.87 o
   1   3  -4    13938.79    13830.64    164.43 o
   2   3  -4    10809.55    11022.49    165.42 o
   3   3  -4      317.91      376.90     34.99 o
   4   3  -4     4134.84     4010.35     86.53 o
   5   3  -4     7086.86     6847.28    124.59 o
   6   3  -4      898.38      945.11     50.99 o
   7   3  -4     3780.44     3806.50     61.06 o
   8   3  -4     1573.77     1481.69     37.43 o
   9   3  -4      445.13      401.20     22.88 o
  10   3  -4      248.37      263.41     31.49 o
  11   3  -4    27253.47    27068.24    403.60 o
  12   3  -4     1799.61     1786.01     48.64 o
  13   3  -4     3708.31     3625.67     64.19 o
  14   3  -4      976.93      924.79     36.92 o
  15   3  -4       93.73       93.87     17.52 o
   0   4  -4    14657.32    14513.82    255.96 o
   1   4  -4     8944.63     8733.90    105.67 o
   2   4  -4     4604.17     4605.09     58.55 o
   3   4  -4     2541.82     2538.05     29.89 o
   4   4  -4     6231.79     6136.12    101.05 o
   5   4  -4     2510.05     2460.99     51.97 o
   6   4  -4     2231.99     2350.16    166.83 o
   7   4  -4    10903.65    10878.02    167.04 o
   8   4  -4      529.73      537.42     28.83 o
   9   4  -4       49.27       59.73     22.85 o
  10   4  -4      501.08      461.76     25.03 o
  11   4  -4     2775.87     2801.42     52.39 o
  12   4  -4       82.16       81.41     18.46 o
  13   4  -4     4487.77     4488.89     93.47 o
  14   4  -4      379.16      387.40     25.88 o
   0   5  -4     1536.29     1512.32     45.21 o
   1   5  -4     7465.25     7636.42    106.55 o
   2   5  -4     1557.14     1553.46     33.98 o
   3   5  -4      404.47      408.42     27.33 o
   4   5  -4       82.85       73.98     16.26 o
   5   5  -4     3295.32     3265.70    100.23 o
   6   5  -4     1905.30     1872.16     71.73 o
   7   5  -4    21852.36    21869.49    587.64 o
   8   5  -4      377.03      365.47     36.93 o
   9   5  -4      219.87      224.99     26.56 o
  10   5  -4       70.46       67.18     18.04 o
  11   5  -4      871.26      821.89     30.13 o
  12   5  -4      665.82      666.50     33.72 o
  13   5  -4      866.34      809.39     41.73 o
   0   6  -4     7208.73     7404.29    494.72 o
   1   6  -4     1108.11     1208.11     41.59 o
   2   6  -4      110.92      123.45     12.51 o
   3   6  -4      274.47      357.13     48.22 o
   4   6  -4     5959.48     5965.17    156.03 o
   5   6  -4     4751.04     4723.62    143.59 o
   6   6  -4     2196.61     2217.36     66.20 o
   7   6  -4    14287.69    14318.90    491.35 o
   8   6  -4     4487.84     4523.80    107.35 o
   9   6  -4     1513.63     1527.42     57.70 o
  10   6  -4      180.25      149.25     21.98 o
  11   6  -4      943.20      887.52     42.03 o
  12   6  -4     1743.37     1796.84     70.09 o
   0   7  -4    15367.91    15915.21    926.66 o
   1   7  -4     1690.25     1745.48     45.66 o
   2   7  -4     1255.46     1355.57     41.91 o
   3   7  -4      123.32      111.37     14.00 o
   4   7  -4      364.01      309.96     19.05 o
   5   7  -4      986.73     1154.46    161.72 o
   6   7  -4     1512.19     1573.65     59.67 o
   7   7  -4      648.99      643.98     35.93 o
   8   7  -4      985.03      995.40     59.81 o
   9   7  -4     1174.25     1237.76     62.24 o
  10   7  -4       70.03       55.18     22.67 o
  11   7  -4      178.04      132.73     37.96 o
   0   8  -4    11076.85    11122.15    692.01 o
   1   8  -4     2209.68     2362.20    110.15 o
   2   8  -4      160.03      142.51     17.98 o
   3   8  -4      137.01      110.48     18.04 o
   4   8  -4      428.83      429.89     33.11 o
   5   8  -4     2830.63     2977.12    102.33 o
   6   8  -4     1196.52     1247.18     65.49 o
   7   8  -4      353.67      450.91     52.49 o
   8   8  -4      787.55      791.50     52.86 o
   0   9  -4     7044.80     7260.89    630.49 o
   1   9  -4     3191.69     3373.41    156.04 o
   2   9  -4      996.92      997.11     86.91 o
   3   9  -4       54.74       48.76     26.46 o
   4   9  -4      614.49     1002.33     92.08 o
   5   9  -4      189.69      122.06     64.01 o
   2   0  -3     3309.16     3219.70     49.87 o
   4   0  -3   149876.78   156964.41   3777.22 o
   6   0  -3     3197.06     3375.57     54.48 o
   8   0  -3     4329.61     4264.06     53.73 o
  10   0  -3    22649.14    23687.60    296.40 o
  12   0  -3     1643.37     1670.82     34.43 o
  14   0  -3     3221.04     3188.71     61.47 o
  16   0  -3       57.27       49.44     32.00 o
   1   1  -3     2740.67     2867.32     27.57 o
   2   1  -3    13177.69    13363.99    119.26 o
   3   1  -3    51246.48    53666.45    695.69 o
   4   1  -3    34224.12    34167.38    476.71 o
   5   1  -3      851.90      870.35     15.16 o
   6   1  -3      984.01     1091.28     20.42 o
   7   1  -3      787.64      786.59     10.24 o
   8   1  -3      248.30      357.55     19.75 o
   9   1  -3     1393.73     1346.07     24.48 o
  10   1  -3    17575.17    17678.00    193.10 o
  11   1  -3     8861.11     8855.33     99.63 o
  12   1  -3      119.44      136.26     11.27 o
  13   1  -3      396.31      406.43     18.30 o
  14   1  -3     1212.77     1240.30     31.08 o
  15   1  -3      177.65      185.85     18.35 o
  16   1  -3     1280.23     1355.97     47.26 o
   1   2  -3     3155.44     3246.88     34.55 o
   2   2  -3     8331.99     8613.22     88.94 o
   3   2  -3    64783.95    66270.57   1083.29 o
   4   2  -3    25809.90    26137.64    369.33 o
   5   2  -3       89.26       90.10     11.80 o
   6   2  -3      957.26     1006.49     25.36 o
   7   2  -3     3248.42     3067.52     45.05 o
   8   2  -3     1764.11     1887.47     97.85 o
   9   2  -3     1822.52     1765.81     32.91 o
  10   2  -3     9946.91     9942.17    127.82 o
  11   2  -3    12322.69    12219.52    158.77 o
  12   2  -3      531.29      546.11     23.87 o
  13   2  -3     1134.24     1139.70     29.03 o
  14   2  -3     3470.46     3483.51     59.94 o
  15   2  -3     2672.64     2711.77     57.74 o
  16   2  -3      820.17      864.25     45.67 o
   1   3  -3     3013.22     2923.54     35.21 o
   2   3  -3     4337.45     4252.08     50.31 o
   3   3  -3    63452.82    64138.20   1017.90 o
   4   3  -3      783.90      800.46     23.81 o
   5   3  -3      374.26      366.66     27.00 o
   6   3  -3      130.71      157.53     17.74 o
   7   3  -3     8744.26     8221.63    297.71 o
   8   3  -3     1966.82     1966.54     47.12 o
   9   3  -3      187.83      210.39     20.68 o
  10   3  -3     4567.66     4554.05     93.88 o
  11   3  -3    12396.33    11918.00    171.27 o
  12   3  -3      360.20      328.10     18.79 o
  13   3  -3     1541.99     1538.43     36.88 o
  14   3  -3     2565.53     2537.13     56.02 o
  15   3  -3      568.06      540.92     41.10 o
   1   4  -3     1848.76     1809.18     29.21 o
   2   4  -3     2024.77     2177.64     89.58 o
   3   4  -3    22529.43    22072.24    371.38 o
   4   4  -3    11800.88    11661.19    199.15 o
   5   4  -3     1072.86     1061.72     35.96 o
   6   4  -3      366.27      373.24     25.79 o
   7   4  -3     1339.50     1348.26     47.05 o
   8   4  -3      514.52      535.97     28.77 o
   9   4  -3     6013.96     5728.73     93.75 o
  10   4  -3     1196.00     1189.35     29.72 o
  11   4  -3     1942.37     1814.54     45.68 o
  12   4  -3      339.61      341.89     19.88 o
  13   4  -3      857.14      859.15     29.25 o
  14   4  -3      791.59      779.28     36.10 o
  15   4  -3      798.60      775.29     43.01 o
   1   5  -3     2367.81     2459.92     43.46 o
   2   5  -3       86.01       97.16     16.76 o
   3   5  -3     6002.73     5771.97    127.64 o
   4   5  -3     2021.28     2046.92    103.05 o
   5   5  -3      300.17      313.10     25.65 o
   6   5  -3     1849.64     1852.50     46.80 o
   7   5  -3     8145.17     8067.60    150.41 o
   8   5  -3     3175.22     3178.90     74.03 o
   9   5  -3     2723.34     2730.15     63.81 o
  10   5  -3     1280.17     1368.12     53.61 o
  11   5  -3      650.03      681.76     33.65 o
  12   5  -3     1049.67     1057.72     46.98 o
  13   5  -3      398.12      387.66     23.86 o
  14   5  -3       26.03       15.79     30.73 o
   1   6  -3     3858.10     3973.20     85.45 o
   2   6  -3     3546.51     3632.46     83.78 o
   3   6  -3     3687.98     3571.14     75.43 o
   4   6  -3    13168.07    12988.68    342.22 o
   5   6  -3      102.49       89.33     18.23 o
   6   6  -3     2150.57     2144.57     68.06 o
   7   6  -3     3265.82     3235.91     95.11 o
   8   6  -3       82.85       79.72     19.70 o
   9   6  -3     2028.69     2037.90     60.52 o
  10   6  -3     5005.93     4834.22     89.98 o
  11   6  -3      117.41      103.36     18.37 o
  12   6  -3        9.80       46.14     25.81 o
   1   7  -3      741.94      848.75     32.84 o
   2   7  -3     1542.97     1549.32     53.92 o
   3   7  -3     1452.74     1492.25     64.20 o
   4   7  -3     1517.96     1502.30     59.76 o
   5   7  -3       66.13       44.02      8.72 o
   6   7  -3      486.27      531.74     38.68 o
   7   7  -3      399.18      387.31     31.22 o
   8   7  -3      375.77      435.00     40.23 o
   9   7  -3     2541.79     2517.86    131.77 o
  10   7  -3     4686.81     4707.16    406.83 o
  11   7  -3       22.59       40.80     30.79 o
   1   8  -3     3269.92     3399.86    114.09 o
   2   8  -3     2791.71     2906.13     85.00 o
   3   8  -3     2503.96     2509.54     57.86 o
   4   8  -3     2374.32     2245.34     84.52 o
   5   8  -3       76.46       48.05     27.83 o
   6   8  -3      174.33      175.62     26.27 o
   7   8  -3      133.79      103.35     22.36 o
   8   8  -3      965.12      922.44     60.99 o
   9   8  -3      493.17      623.19     79.68 o
   1   9  -3      240.49      233.11     24.28 o
   2   9  -3      406.12      450.05     61.17 o
   3   9  -3       15.83       22.87     25.44 o
   4   9  -3     2067.72     2153.06     99.21 o
   5   9  -3      786.88      736.30     88.46 o
   0   0  -2   120152.72   128759.77   4751.95 o
   2   0  -2      611.86      684.31     20.92 o
   4   0  -2    41055.11    42342.64    684.73 o
   6   0  -2    42230.91    42343.93    600.81 o
   8   0  -2    13930.79    13915.77    180.27 o
  10   0  -2     4881.94     5043.89     82.19 o
  12   0  -2      263.44      301.52     23.52 o
  14   0  -2     6347.33     6486.37    122.91 o
  16   0  -2      206.19      184.56     30.10 o
   0   1  -2    60360.95    64852.14   1111.99 o
   1   1  -2     8177.00     8503.31     80.72 o
   2   1  -2     2143.68     2154.36     25.20 o
   3   1  -2      202.96      250.40     11.03 o
   4   1  -2     2079.50     2054.91     20.56 o
   5   1  -2     1515.10     1604.68     20.45 o
   6   1  -2    16762.94    16839.08    188.63 o
   7   1  -2     5003.48     4984.07     44.07 o
   8   1  -2      863.70      872.35     11.60 o
   9   1  -2      302.26      311.32     12.27 o
  10   1  -2     1955.91     1989.44     33.69 o
  11   1  -2     3813.67     3908.98     48.65 o
  12   1  -2     2285.22     2252.04     37.34 o
  13   1  -2     1011.52     1085.25     29.20 o
  14   1  -2     4192.99     4389.48     80.21 o
  15   1  -2      220.64      217.60     20.63 o
  16   1  -2     1322.73     1279.45     56.59 o
   0   2  -2    13678.07    14003.22    221.14 o
   1   2  -2     1676.78     1821.61     25.04 o
   2   2  -2     1332.05     1590.59     89.09 o
   3   2  -2       17.42       15.20     12.20 o
   4   2  -2    18773.93    18498.96    276.52 o
   5   2  -2      837.43      815.35     23.51 o
   6   2  -2     7363.61     7132.69     88.75 o
   7   2  -2      998.76     1070.34    122.50 o
   8   2  -2     2291.32     2185.90     32.03 o
   9   2  -2      622.79      627.95     21.74 o
  10   2  -2     1385.16     1392.07     31.36 o
  11   2  -2     2685.28     2678.05     40.42 o
  12   2  -2      609.84      699.72     22.95 o
  13   2  -2     1919.47     1921.69     38.30 o
  14   2  -2     1375.76     1361.42     35.45 o
  15   2  -2      697.12      670.14     31.40 o
  16   2  -2       89.20       70.53     22.45 o
   0   3  -2    15703.89    16013.60    271.28 o
   1   3  -2    35506.05    35487.14    480.20 o
   2   3  -2     5461.24     5301.99     64.33 o
   3   3  -2      200.63      233.44     25.51 o
   4   3  -2      640.68      609.97     21.62 o
   5   3  -2      455.13      457.58     26.17 o
   6   3  -2      891.92      855.64     32.38 o
   7   3  -2    26976.09    26535.66    385.73 o
   8   3  -2      906.67      943.65     29.29 o
   9   3  -2      268.20      262.77     16.65 o
  10   3  -2      211.50      216.95     15.64 o
  11   3  -2     8992.84     8977.73    111.26 o
  12   3  -2     1150.19     1169.80     26.93 o
  13   3  -2     3697.00     3644.68     55.13 o
  14   3  -2      483.24      529.09     38.03 o
  15   3  -2      146.74      144.31     23.22 o
   0   4  -2    14600.90    14621.00    249.82 o
   1   4  -2     4866.03     4707.10     56.90 o
   2   4  -2     2041.13     1989.98     33.57 o
   3   4  -2      606.61      559.47     18.46 o
   4   4  -2     2498.53     2329.84     28.53 o
   5   4  -2     2686.59     2548.20     51.91 o
   6   4  -2     3622.31     3459.26     76.43 o
   7   4  -2    14978.90    14980.72    247.93 o
   8   4  -2      622.53      604.95     35.30 o
   9   4  -2      169.76      181.32     14.66 o
  10   4  -2     1328.22     1313.50     32.29 o
  11   4  -2     3513.46     3453.20     56.17 o
  12   4  -2      217.94      214.98     19.14 o
  13   4  -2     8116.89     7964.36    111.58 o
  14   4  -2      270.21      234.02     24.20 o
  15   4  -2      745.01      732.98    106.73 o
   0   5  -2     2042.17     1912.73     62.31 o
   1   5  -2    14873.47    14775.31    206.01 o
   2   5  -2     1314.30     1360.18     49.02 o
   3   5  -2      181.11      162.86     14.82 o
   4   5  -2     1143.91     1032.61     59.99 o
   5   5  -2     2833.91     2722.93     47.89 o
   6   5  -2     1071.72     1081.23     40.28 o
   7   5  -2    17581.60    17451.96    305.41 o
   8   5  -2      804.64      788.01     37.99 o
   9   5  -2       23.27       17.33     11.44 o
  10   5  -2      146.47      140.67     15.04 o
  11   5  -2     4079.27     4118.42     70.04 o
  12   5  -2     1261.80     1288.18     33.47 o
  13   5  -2     4299.31     4340.95    171.65 o
  14   5  -2      175.59      180.80     45.14 o
   0   6  -2    13990.09    15067.64    308.08 o
   1   6  -2     3229.30     3173.16     55.39 o
   2   6  -2       70.30       81.71     11.90 o
   3   6  -2      288.47      299.36     21.12 o
   4   6  -2     1592.49     1558.72     52.49 o
   5   6  -2     1220.44     1146.79     48.91 o
   6   6  -2     1744.82     1617.33     53.03 o
   7   6  -2    10951.57    11048.52    290.67 o
   8   6  -2     1048.61     1108.96     39.40 o
   9   6  -2     1196.13     1165.14     43.64 o
  10   6  -2     2376.20     2391.55     52.33 o
  11   6  -2     2718.67     2620.71     55.14 o
  12   6  -2      910.45     1005.68     79.23 o
  13   6  -2     2463.61     2449.02    115.16 o
   0   7  -2     6417.96     6528.47    281.58 o
   1   7  -2     1459.47     1469.25     38.28 o
   2   7  -2      386.39      402.80     26.26 o
   3   7  -2      368.59      362.49     26.10 o
   4   7  -2     1990.33     1883.71    113.09 o
   5   7  -2     1025.54      938.06     46.14 o
   6   7  -2     3683.70     3517.13    175.59 o
   7   7  -2      398.83      468.96     64.01 o
   8   7  -2      530.90      557.80     38.33 o
   9   7  -2      532.40      496.91     28.95 o
  10   7  -2      455.52      633.09    127.17 o
  11   7  -2      926.74     1024.71     77.25 o
   0   8  -2     8855.85     9177.54    623.11 o
   1   8  -2       82.38       54.06     19.46 o
   2   8  -2       37.45        5.20     15.29 o
   3   8  -2      322.47      333.00     23.56 o
   4   8  -2      726.83      694.33     36.76 o
   5   8  -2     1641.94     1529.07     65.33 o
   6   8  -2     1907.36     1755.09     80.35 o
   7   8  -2      365.39      425.77     31.81 o
   8   8  -2      859.22      915.39     81.93 o
   9   8  -2     1871.25     2061.82     96.37 o
   0   9  -2     8746.26     8897.37    719.95 o
   1   9  -2     3265.41     3288.53    165.33 o
   2   9  -2      336.16      345.31     43.54 o
   3   9  -2      311.16      314.67     35.34 o
   4   9  -2     1209.55     1181.87     52.00 o
   5   9  -2      580.46      561.89     36.32 o
   6   9  -2     3176.80     3246.36    140.16 o
   2   0  -1       20.28       73.52     11.60 o
   4   0  -1     2093.98     2054.29     23.35 o
   6   0  -1      198.13      753.49     39.42 o
   8   0  -1    60171.12    60832.53   1150.91 o
  10   0  -1     5544.55     5792.86    102.42 o
  12   0  -1      898.92      938.33     27.07 o
  14   0  -1    27763.90    28055.31    543.12 o
  16   0  -1      469.11      494.33     43.62 o
   1   1  -1     1390.31     1572.87     38.44 o
   2   1  -1    11576.60    11819.86    125.75 o
   3   1  -1     6127.64     6150.19     68.72 o
   4   1  -1     4207.91     4192.03     44.99 o
   5   1  -1     2974.62     3006.26     31.79 o
   6   1  -1     1897.54     1949.79     31.36 o
   7   1  -1     7809.16     7818.43     77.46 o
   8   1  -1     5158.77     5087.30     52.97 o
   9   1  -1     2638.96     2660.57     34.57 o
  10   1  -1     6153.67     6372.02     79.81 o
  11   1  -1      108.86      120.77     13.92 o
  12   1  -1      302.28      318.93     23.36 o
  13   1  -1      324.18      361.97     23.81 o
  14   1  -1     6260.04     6341.67    106.93 o
  15   1  -1     3184.73     3192.84     65.15 o
  16   1  -1     1850.55     1875.25     44.76 o
   1   2  -1      502.26      529.39     11.36 o
   2   2  -1     2654.52     2584.17     28.82 o
   3   2  -1     2764.03     2712.96     62.16 o
   4   2  -1    17945.39    17792.60    260.77 o
   5   2  -1     4431.90     4207.37     68.14 o
   6   2  -1      300.05      373.11     26.82 o
   7   2  -1     2525.29     2456.81     35.33 o
   8   2  -1     9897.42     9691.77    115.27 o
   9   2  -1    17305.04    17160.66    191.95 o
  10   2  -1     7007.57     7109.20     83.75 o
  11   2  -1      186.67      316.43     50.09 o
  12   2  -1       80.99       85.15     11.02 o
  13   2  -1      793.64      811.25     22.76 o
  14   2  -1     3794.75     3792.75     76.65 o
  15   2  -1      609.85      589.67     35.69 o
  16   2  -1      435.86      496.11     31.86 o
   1   3  -1    13025.45    12732.84    146.24 o
   2   3  -1     1164.96     1091.02     19.52 o
   3   3  -1    22762.22    21622.66    266.48 o
   4   3  -1    22491.46    22456.20    396.27 o
   5   3  -1     2720.97     2670.10     47.83 o
   6   3  -1     2655.79     2632.06     47.27 o
   7   3  -1    15107.49    14927.23    179.69 o
   8   3  -1     1693.12     1701.84     30.49 o
   9   3  -1      895.95      905.66     24.86 o
  10   3  -1     6763.08     6793.32     80.75 o
  11   3  -1      893.77      898.94     22.95 o
  12   3  -1      110.20      113.59     14.19 o
  13   3  -1      821.20      798.29     26.83 o
  14   3  -1      311.90      313.37     33.96 o
  15   3  -1     9428.75     9255.82    173.35 o
  16   3  -1      101.55      102.02     87.27 o
   1   4  -1     8292.22     8145.93    105.18 o
   2   4  -1     5609.88     5331.38     67.97 o
   3   4  -1    10317.23     9820.22    214.35 o
   4   4  -1     4825.28     4627.82     62.41 o
   5   4  -1      130.09      143.17      9.52 o
   6   4  -1     1492.11     1523.01     33.09 o
   7   4  -1      995.45     1018.66     38.07 o
   8   4  -1     5232.73     4908.89     73.77 o
   9   4  -1     1700.61     1656.27     31.64 o
  10   4  -1     1223.19     1252.78     30.49 o
  11   4  -1     2361.68     2364.39     33.85 o
  12   4  -1      389.33      384.46     18.51 o
  13   4  -1      448.35      429.77     20.95 o
  14   4  -1     2685.84     2645.21     69.87 o
  15   4  -1     1508.43     1645.20    134.35 o
   1   5  -1     6697.12     6710.84     93.63 o
   2   5  -1    11681.18    11376.72    190.49 o
   3   5  -1    18925.34    18427.34    520.88 o
   4   5  -1      212.08      203.89     12.04 o
   5   5  -1      427.72      444.74     36.27 o
   6   5  -1      454.99      458.10     35.30 o
   7   5  -1     1718.29     1746.45     49.17 o
   8   5  -1     2192.44     2136.72     48.32 o
   9   5  -1     1688.19     1737.24     50.84 o
  10   5  -1      814.66      802.86     24.67 o
  11   5  -1     1789.48     1812.33     38.46 o
  12   5  -1     1955.89     1855.39     57.91 o
  13   5  -1      408.92      462.56     56.65 o
  14   5  -1       42.51       63.15     36.20 o
   1   6  -1     5528.19     5408.79     92.74 o
   2   6  -1     2856.16     2822.45     46.83 o
   3   6  -1    10652.82    10446.97    211.37 o
   4   6  -1    12847.43    12760.82    318.25 o
   5   6  -1     2217.34     1983.83    134.01 o
   6   6  -1     1173.58     1139.73     29.81 o
   7   6  -1     1455.32     1368.97     77.70 o
   8   6  -1     4283.76     4247.04     80.30 o
   9   6  -1      929.18      926.23     48.33 o
  10   6  -1     3524.75     3439.62     82.98 o
  11   6  -1     1880.08     1796.17     76.94 o
  12   6  -1     1827.69     1868.49    180.97 o
  13   6  -1       51.78       57.36     38.08 o
   1   7  -1       82.90      101.31     14.12 o
   2   7  -1     2446.60     2399.26     58.79 o
   3   7  -1     1612.30     1558.83     46.49 o
   4   7  -1    11581.41    11745.55    237.81 o
   5   7  -1     1459.93     1362.01    117.68 o
   6   7  -1      407.61      366.38     23.68 o
   7   7  -1      181.75      156.81     17.98 o
   8   7  -1      611.59      554.07     36.07 o
   9   7  -1      178.79      139.10     36.56 o
  10   7  -1     6442.69     6924.02    257.08 o
  11   7  -1      129.94      135.52     50.63 o
   1   8  -1      484.72      497.15     30.22 o
   2   8  -1       68.66       61.19     18.68 o
   3   8  -1      261.39      236.10     21.82 o
   4   8  -1     6009.04     5717.28    208.27 o
   5   8  -1      997.14      890.53     63.80 o
   6   8  -1      146.52      139.52     25.77 o
   7   8  -1     1217.52     1242.60     61.37 o
   8   8  -1      532.11      616.76     53.99 o
   9   8  -1      358.93      374.50     46.90 o
   1   9  -1      193.27      191.87     23.38 o
   2   9  -1     1312.12     1451.42     75.08 o
   3   9  -1     2297.61     2261.41     70.55 o
   4   9  -1     1013.11      951.57     86.30 o
   5   9  -1     1409.53     1477.41    102.02 o
   6   9  -1      117.40      122.71     33.14 o
   2   0   0      854.39      843.84     14.39 o
   4   0   0     7871.40     7838.99    102.68 o
   6   0   0    57447.40    58571.29   1048.56 o
   8   0   0    16843.97    18531.39    349.56 o
  10   0   0       65.94      133.71     28.25 o
  12   0   0       17.67       15.05     11.73 o
  14   0   0    17814.33    18246.62    327.08 o
  16   0   0      791.00      849.97     57.29 o
   1   1   0     9564.80     9985.44     98.68 o
   2   1   0     5509.38     6043.40     93.34 o
   3   1   0        9.70       18.05      7.58 o
   4   1   0     2713.65     2579.61     25.37 o
   5   1   0     7857.69     7861.43     69.36 o
   6   1   0     8832.64     8551.73     75.59 o
   7   1   0    33889.20    34179.56    385.12 o
   8   1   0    11946.37    11442.17    226.71 o
   9   1   0      413.28      479.19     18.13 o
  10   1   0     2389.28     2322.56     39.92 o
  11   1   0       54.92       69.24     15.54 o
  12   1   0     1298.41     1257.18     34.00 o
  13   1   0       57.53       52.75     12.02 o
  14   1   0    13577.46    13779.63    215.33 o
  15   1   0       10.36       38.20     15.90 o
  16   1   0     1240.02     1352.86     45.70 o
   0   2   0    98141.95   102581.84   2542.79 o
   1   2   0     2448.78     2351.50     28.86 o
   2   2   0       53.91       64.59      8.19 o
   3   2   0       62.61       65.50      6.91 o
   4   2   0        2.65       12.00      5.26 o
   5   2   0      899.05      901.12     21.44 o
   6   2   0    11914.06    11723.80    122.10 o
   7   2   0    33438.87    33665.41    388.35 o
   8   2   0        0.02       -2.27      8.75 o
   9   2   0      179.48      241.45     19.33 o
  10   2   0     2032.94     2100.37     32.62 o
  11   2   0     2720.35     2630.54     37.45 o
  12   2   0       84.76       84.63     17.55 o
  13   2   0        3.39       20.67     12.12 o
  14   2   0     2125.61     2089.21     44.79 o
  15   2   0     1297.23     1313.29     49.89 o
  16   2   0      389.97      444.02     32.78 o
   0   3   0    11178.59    11627.12    192.98 o
   1   3   0    27781.73    27417.78    348.57 o
   2   3   0       65.02       58.23      6.69 o
   3   3   0     2314.22     2139.50     37.33 o
   4   3   0    15323.63    15324.68    182.73 o
   5   3   0     2744.85     2828.25     36.73 o
   6   3   0     4256.58     4328.52     59.40 o
   7   3   0    75490.89    76153.67   1198.44 o
   8   3   0      774.98      730.38     15.93 o
   9   3   0       63.79       58.05      6.83 o
  10   3   0      651.13      621.55     13.87 o
  11   3   0     1549.30     1777.01    141.20 o
  12   3   0        8.08       14.26      9.18 o
  13   3   0     2874.99     2872.17     54.29 o
  14   3   0       63.08       75.96     18.82 o
  15   3   0        0.30       15.11     19.24 o
  16   3   0      872.47      870.78     72.04 o
   0   4   0    50500.51    50540.43   1108.60 o
   1   4   0     9234.54     8794.54    126.52 o
   2   4   0      167.51      156.17     10.92 o
   3   4   0      373.64      366.57     15.88 o
   4   4   0     1811.64     1716.15     35.07 o
   5   4   0     3308.99     3159.34     95.10 o
   6   4   0     1516.88     1483.16     28.84 o
   7   4   0    18690.62    18632.32    262.02 o
   8   4   0     5888.88     5645.82     70.37 o
   9   4   0       83.69       89.27      9.80 o
  10   4   0      471.83      505.72     18.62 o
  11   4   0     1332.66     1350.69     27.03 o
  12   4   0       52.19       57.63      9.43 o
  13   4   0     8511.16     8381.39    123.84 o
  14   4   0     1523.61     1555.73    124.94 o
  15   4   0      190.01      179.87    105.47 o
   0   5   0     1872.40     1995.36     46.36 o
   1   5   0     7203.08     7273.51     92.91 o
   2   5   0      115.01      115.46     16.13 o
   3   5   0     1228.07     1142.35     30.01 o
   4   5   0     3044.29     2848.83    117.86 o
   5   5   0      869.27      837.06     38.96 o
   6   5   0     1916.59     1871.27     35.69 o
   7   5   0     6515.32     6302.88     83.38 o
   8   5   0       15.84       14.36     11.64 o
   9   5   0      219.08      218.58     11.88 o
  10   5   0     3843.47     3860.25     50.84 o
  11   5   0     7924.86     7756.18    152.14 o
  12   5   0       45.85       50.88     27.08 o
  13   5   0     8674.14     6457.67   2231.74 o
  14   5   0     2191.37     2403.60    167.31 o
   0   6   0    13907.99    13970.56    272.36 o
   1   6   0     5395.59     5271.14     86.45 o
   2   6   0     1400.45     1451.70     34.29 o
   3   6   0      944.26      961.62     33.71 o
   4   6   0      395.05      413.42     31.17 o
   5   6   0      137.69       93.29     25.07 o
   6   6   0     4779.66     4756.54    110.52 o
   7   6   0     1695.41     1603.30     31.44 o
   8   6   0      411.82      394.56     25.65 o
   9   6   0      857.46      806.23     66.48 o
  10   6   0     2235.88     2214.57     63.25 o
  11   6   0     7061.75     7156.42    196.74 o
  12   6   0       40.91       29.79     37.22 o
  13   6   0     5794.47     5769.12    217.02 o
   0   7   0       51.45       68.66     23.08 o
   1   7   0       80.08       93.49     13.67 o
   2   7   0       15.88       29.60     11.79 o
   3   7   0     1612.86     1598.38     39.80 o
   4   7   0     1116.92     1045.11     63.93 o
   5   7   0      238.12      209.03     24.00 o
   6   7   0     1265.86     1111.32     52.99 o
   7   7   0      772.22      710.19     44.88 o
   8   7   0       20.97       22.57     14.54 o
   9   7   0      262.85      291.37     43.69 o
  10   7   0     3335.21     3546.72    122.16 o
  11   7   0     1134.26     1200.76    100.64 o
   0   8   0     1279.76     1300.48     76.62 o
   1   8   0      446.87      464.85     25.35 o
   2   8   0      557.88      583.92     25.76 o
   3   8   0     1934.51     1901.41     57.65 o
   4   8   0     2229.06     2192.26     80.20 o
   5   8   0     2211.91     2076.92    139.61 o
   6   8   0     4685.50     4450.17    293.23 o
   7   8   0      200.12      212.30     39.35 o
   8   8   0      882.65      916.60     66.15 o
   9   8   0     1064.76     1089.95     65.27 o
   0   9   0    11030.96    11289.33    845.51 o
   1   9   0      903.90      904.39     44.17 o
   2   9   0       35.81       46.07     16.52 o
   3   9   0     1219.14     1222.41     60.34 o
   4   9   0     1178.64     1126.12     54.36 o
   5   9   0      393.55      395.11     42.80 o
   6   9   0     6799.24     7092.88    212.67 o
   2   0   1       20.25       73.81     11.30 o
   4   0   1     2078.72     2036.90     53.68 o
   6   0   1      198.93      702.37     51.01 o
   8   0   1    60173.80    61533.25   1428.47 o
  10   0   1     5535.24     5569.26    111.97 o
  12   0   1      898.91      867.91     33.55 o
  14   0   1    27770.56    28124.76    634.95 o
  16   0   1      470.77      697.06     47.44 o
   1   1   1     1390.63     1592.77     24.05 o
   2   1   1    11586.79    11865.82     94.93 o
   3   1   1     6122.57     6223.73     59.48 o
   4   1   1     4229.83     4143.05     36.31 o
   5   1   1     2974.10     2952.89     55.70 o
   6   1   1     1899.15     1923.60     25.35 o
   7   1   1     7809.68     7837.35    109.13 o
   8   1   1     5148.91     5112.54     76.56 o
   9   1   1     2637.90     2677.73     46.26 o
  10   1   1     6157.64     6394.73    104.29 o
  11   1   1      108.21      147.15     13.89 o
  12   1   1      302.29      315.72     24.06 o
  13   1   1      324.38      341.56     26.83 o
  14   1   1     6258.05     6381.30    105.39 o
  15   1   1     3185.03     3215.85     67.98 o
  16   1   1     1851.69     1865.62     54.33 o
   1   2   1      503.84      535.81     14.12 o
   2   2   1     2656.50     2573.24     27.84 o
   3   2   1     2752.81     2619.31     27.16 o
   4   2   1    17945.63    18268.63    194.02 o
   5   2   1     4431.96     4322.76     34.60 o
   6   2   1      299.93      340.56     19.99 o
   7   2   1     2528.40     2490.61     36.70 o
   8   2   1     9896.17     9651.17     93.80 o
   9   2   1    17305.31    17130.92    197.62 o
  10   2   1     7010.12     7238.04     96.38 o
  11   2   1      187.67      210.32     22.11 o
  12   2   1       80.69      120.12     11.83 o
  13   2   1      793.67      781.91     48.49 o
  14   2   1     3795.00     3895.51     80.44 o
  15   2   1      609.11      700.37     43.64 o
  16   2   1      437.03      468.79     27.83 o
   1   3   1    13022.58    12454.65    139.84 o
   2   3   1     1163.21     1056.99     22.11 o
   3   3   1    22766.13    22050.95    278.64 o
   4   3   1    22492.26    22392.55    253.79 o
   5   3   1     2720.63     2711.97     32.94 o
   6   3   1     2655.69     2613.16     34.95 o
   7   3   1    15107.45    15065.43    148.68 o
   8   3   1     1691.44     1709.63     23.61 o
   9   3   1      897.74      909.84     21.65 o
  10   3   1     6765.38     6656.88    122.98 o
  11   3   1      893.47      897.55     24.31 o
  12   3   1      110.68      127.28     11.27 o
  13   3   1      821.11      798.55     25.57 o
  14   3   1      310.34      329.75     37.52 o
  15   3   1     9428.24     9629.96    266.06 o
  16   3   1      101.83       74.08     52.42 o
   1   4   1     8289.23     7947.06    103.64 o
   2   4   1     5606.48     5333.59     71.36 o
   3   4   1    10325.60     9993.13    183.37 o
   4   4   1     4825.33     4613.24     73.62 o
   5   4   1      130.44      124.55      9.60 o
   6   4   1     1492.96     1456.14     27.33 o
   7   4   1      996.89      977.07     26.92 o
   8   4   1     5233.07     5053.51     51.51 o
   9   4   1     1703.81     1655.81     22.49 o
  10   4   1     1224.12     1205.80     34.51 o
  11   4   1     2365.92     2297.74     35.37 o
  12   4   1      390.10      385.15     16.66 o
  13   4   1      447.97      515.70     48.42 o
  14   4   1     2685.95     2843.70    161.66 o
  15   4   1     1505.31     1533.45    131.53 o
   1   5   1     6692.14     6572.94     85.02 o
   2   5   1    11680.78    11396.19    152.78 o
   3   5   1    18944.73    18641.32    373.80 o
   4   5   1      213.42      245.16     13.91 o
   5   5   1      427.76      444.95     17.40 o
   6   5   1      453.46      442.18     14.98 o
   7   5   1     1714.86     1711.76     28.58 o
   8   5   1     2192.85     2123.80     45.53 o
   9   5   1     1691.69     1614.41     25.83 o
  10   5   1      814.47      744.21     28.49 o
  11   5   1     1791.72     1745.88     68.57 o
  12   5   1     1954.02     2047.45     94.02 o
  13   5   1      408.22      427.54    136.24 o
  14   5   1       43.05       16.32     86.95 o
   1   6   1     5527.37     5376.40     80.80 o
   2   6   1     2853.52     2746.90     53.14 o
   3   6   1    10659.55    10347.39    203.30 o
   4   6   1    12844.22    12047.03    574.11 o
   5   6   1     2216.73     2082.44     77.79 o
   6   6   1     1174.55     1122.37     40.70 o
   7   6   1     1454.01     1360.18     52.86 o
   8   6   1     4284.69     4384.92     77.50 o
   9   6   1      929.78      991.80     51.36 o
  10   6   1     3525.48     3307.85    158.57 o
  11   6   1     1881.37     1951.71     76.63 o
  12   6   1     1828.04     1919.24    154.76 o
  13   6   1       51.77       29.51     57.13 o
   1   7   1       84.07       94.63     18.30 o
   2   7   1     2449.04     2454.89     48.42 o
   3   7   1     1614.34     1623.83     37.46 o
   4   7   1    11589.40    10809.72    572.22 o
   5   7   1     1459.41     1418.61     99.06 o
   6   7   1      406.79      364.72     20.94 o
   7   7   1      180.90      157.06     17.52 o
   8   7   1      609.04      583.35     33.48 o
   9   7   1      178.80      173.07     32.60 o
  10   7   1     6446.91     6675.18    165.97 o
  11   7   1      129.99      120.17     43.57 o
   1   8   1      485.58      513.40     27.64 o
   2   8   1       68.24       77.09     16.05 o
   3   8   1      261.23      277.34     22.04 o
   4   8   1     6014.59     5742.96    190.13 o
   5   8   1      997.35      901.64     53.87 o
   6   8   1      146.23      127.75     32.08 o
   7   8   1     1217.62     1193.07     64.38 o
   8   8   1      530.92      685.48     69.38 o
   9   8   1      359.06      384.96     53.37 o
   1   9   1      194.10      166.60     22.77 o
   2   9   1     1313.20     1306.98     47.04 o
   3   9   1     2299.40     2442.92     69.38 o
   4   9   1     1014.62     1037.35     48.61 o
   5   9   1     1409.31     1256.78     80.32 o
   6   9   1      117.57       96.40     36.26 o
   0   0   2   120180.36   127645.41   4706.12 o
   2   0   2      610.34      656.17     20.77 o
   4   0   2    41039.73    42301.34    835.62 o
   6   0   2    42248.44    41787.26    842.48 o
   8   0   2    13925.83    13820.79    242.16 o
  10   0   2     4875.69     4985.69    159.62 o
  12   0   2      263.40      273.35     27.58 o
  14   0   2     6345.04     6678.10    215.66 o
  16   0   2      205.83      104.88    127.60 o
   0   1   2    60310.86    64539.38   1370.30 o
   1   1   2     8181.29     8423.73     89.66 o
   2   1   2     2146.98     2205.24     19.16 o
   3   1   2      203.00      254.56      8.88 o
   4   1   2     2084.49     2105.26     28.48 o
   5   1   2     1514.50     1574.55     25.21 o
   6   1   2    16748.69    17036.08    236.72 o
   7   1   2     5008.33     5093.58     72.01 o
   8   1   2      861.96      871.20     22.96 o
   9   1   2      302.46      360.76     34.35 o
  10   1   2     1959.14     2020.65     57.43 o
  11   1   2     3810.97     3826.56     72.16 o
  12   1   2     2287.12     2321.58     54.05 o
  13   1   2     1014.32     1123.24     35.16 o
  14   1   2     4193.43     4274.79     75.36 o
  15   1   2      220.53      252.13     19.80 o
  16   1   2     1323.36     1302.83     45.98 o
   0   2   2    13674.95    13954.04    179.47 o
   1   2   2     1682.61     1767.68     23.96 o
   2   2   2     1332.94     1413.86     31.60 o
   3   2   2       17.40       35.05      9.47 o
   4   2   2    18774.23    18578.82    234.71 o
   5   2   2      837.78      774.29     18.46 o
   6   2   2     7362.00     7267.26     76.28 o
   7   2   2     1004.92     1009.84     16.86 o
   8   2   2     2290.61     2263.19     33.72 o
   9   2   2      622.94      645.94     31.55 o
  10   2   2     1384.11     1400.59     25.61 o
  11   2   2     2685.71     2754.12     47.80 o
  12   2   2      610.11      655.82     21.01 o
  13   2   2     1921.95     1933.43     51.79 o
  14   2   2     1373.70     1360.07     34.36 o
  15   2   2      697.04      737.99     33.36 o
  16   2   2       89.23      126.40     56.03 o
   0   3   2    15696.61    15387.96    262.18 o
   1   3   2    35505.96    34956.75    431.38 o
   2   3   2     5462.38     5313.22     55.71 o
   3   3   2      200.69      249.53     12.49 o
   4   3   2      641.31      609.10     21.05 o
   5   3   2      455.79      482.50     21.46 o
   6   3   2      889.75      840.77     23.05 o
   7   3   2    26978.41    26905.47    289.89 o
   8   3   2      906.42      898.52     16.77 o
   9   3   2      268.42      271.84      9.52 o
  10   3   2      211.68      231.46     13.41 o
  11   3   2     8989.32     9103.21    122.42 o
  12   3   2     1150.30     1138.03     25.78 o
  13   3   2     3698.88     3725.42     57.68 o
  14   3   2      481.84      533.47     45.93 o
  15   3   2      146.57      146.78     43.67 o
   0   4   2    14604.45    14244.51    482.48 o
   1   4   2     4858.00     4618.82     58.96 o
   2   4   2     2043.00     1938.36     28.11 o
   3   4   2      606.82      576.76     15.36 o
   4   4   2     2502.59     2314.19     46.84 o
   5   4   2     2689.27     2384.85     65.86 o
   6   4   2     3621.89     3434.63     55.68 o
   7   4   2    14962.54    15016.62    223.56 o
   8   4   2      622.77      595.20     21.02 o
   9   4   2      169.84      140.48      4.80 o
  10   4   2     1326.58     1210.34     33.44 o
  11   4   2     3519.87     3316.93    150.47 o
  12   4   2      217.93      255.91     43.24 o
  13   4   2     8108.50     8302.00    273.38 o
  14   4   2      270.33      302.29     66.23 o
  15   4   2      744.96      742.94     61.39 o
   0   5   2     2040.39     1918.69     63.64 o
   1   5   2    14863.53    14508.63    192.49 o
   2   5   2     1312.41     1299.48     32.53 o
   3   5   2      181.52      168.19     12.49 o
   4   5   2     1145.67     1058.73     35.73 o
   5   5   2     2837.75     2683.17     53.44 o
   6   5   2     1068.67      974.01     31.21 o
   7   5   2    17564.38    17286.66    273.61 o
   8   5   2      805.64      777.50     28.77 o
   9   5   2       23.12       24.36      8.17 o
  10   5   2      146.87       85.10     33.88 o
  11   5   2     4087.58     4182.54    130.73 o
  12   5   2     1260.71     1299.53     91.56 o
  13   5   2     4292.72     4644.28    228.53 o
  14   5   2      176.25      117.09     67.18 o
   0   6   2    13996.33    14234.83    279.43 o
   1   6   2     3227.11     3176.75     54.68 o
   2   6   2       70.39       72.18     14.74 o
   3   6   2      288.50      309.48     16.91 o
   4   6   2     1592.22     1503.88     52.28 o
   5   6   2     1220.81     1195.01     48.64 o
   6   6   2     1747.28     1589.97     48.78 o
   7   6   2    10942.40    10872.07    235.65 o
   8   6   2     1048.90     1089.08     45.98 o
   9   6   2     1196.60     1184.18     40.01 o
  10   6   2     2373.03     2421.02     82.48 o
  11   6   2     2722.03     2732.91    133.62 o
  12   6   2      910.23     1166.17    115.83 o
  13   6   2     2460.74     2431.54    175.16 o
   0   7   2     6402.81     6428.66    136.66 o
   1   7   2     1459.42     1498.40     37.60 o
   2   7   2      386.24      396.93     19.86 o
   3   7   2      367.83      390.94     17.37 o
   4   7   2     1994.35     1915.61     56.43 o
   5   7   2     1026.02      995.79     62.38 o
   6   7   2     3676.69     3491.19    185.97 o
   7   7   2      396.90      432.34     28.90 o
   8   7   2      530.32      502.25     32.71 o
   9   7   2      532.47      497.90     38.05 o
  10   7   2      457.16      444.60     54.87 o
  11   7   2      929.42      968.10    189.91 o
   0   8   2     8841.88     9073.42    485.15 o
   1   8   2       81.77       69.69     16.89 o
   2   8   2       37.68       34.77     13.18 o
   3   8   2      321.86      277.21     20.22 o
   4   8   2      728.26      687.45     27.71 o
   5   8   2     1639.62     1635.10    134.49 o
   6   8   2     1903.67     1781.83    112.70 o
   7   8   2      365.43      325.74     35.63 o
   8   8   2      858.13      919.71     63.28 o
   9   8   2     1871.59     1846.33    103.87 o
   0   9   2     8742.63     8737.20    208.17 o
   1   9   2     3264.46     3296.32     71.62 o
   2   9   2      335.82      307.45     28.40 o
   3   9   2      310.96      304.44     26.89 o
   4   9   2     1209.34     1224.20     40.72 o
   5   9   2      580.05      565.41     31.38 o
   6   9   2     3176.72     3197.17    120.79 o
   2   0   3     3303.33     3163.52     47.51 o
   4   0   3   149870.69   155948.36   4575.68 o
   6   0   3     3197.64     3261.13     65.04 o
   8   0   3     4329.26     4217.66     77.50 o
  10   0   3    22643.38    23772.00    515.52 o
  12   0   3     1642.75     1615.44     50.82 o
  14   0   3     3225.62     3193.08    121.80 o
  16   0   3       58.21       63.72     32.33 o
   1   1   3     2742.46     2842.11     32.55 o
   2   1   3    13188.10    13377.50    181.87 o
   3   1   3    51231.62    53944.22    793.56 o
   4   1   3    34242.52    34413.26    459.58 o
   5   1   3      851.18      904.55     19.17 o
   6   1   3      984.67     1070.50     20.50 o
   7   1   3      789.20      804.20     42.17 o
   8   1   3      245.34      350.07     18.11 o
   9   1   3     1391.87     1426.58     34.85 o
  10   1   3    17582.48    18033.04    300.35 o
  11   1   3     8860.32     8925.35    154.27 o
  12   1   3      119.21      131.66     19.24 o
  13   1   3      397.13      487.36     24.89 o
  14   1   3     1210.01     1249.30     33.35 o
  15   1   3      178.16      201.44     27.98 o
  16   1   3     1282.30     1331.14     38.55 o
   1   2   3     3156.32     3179.13     41.42 o
   2   2   3     8334.70     8376.21     95.37 o
   3   2   3    64793.45    67199.16   1077.54 o
   4   2   3    25809.36    26532.14    498.15 o
   5   2   3       89.30       79.61     12.37 o
   6   2   3      955.87      948.00     13.94 o
   7   2   3     3247.57     3095.92     36.94 o
   8   2   3     1761.98     1751.19     28.02 o
   9   2   3     1823.55     1788.53     27.73 o
  10   2   3     9947.52    10131.07    125.00 o
  11   2   3    12321.69    12455.22    167.83 o
  12   2   3      531.26      534.93     20.79 o
  13   2   3     1131.96     1140.34     31.58 o
  14   2   3     3470.93     3491.13     71.15 o
  15   2   3     2672.63     2770.13    102.81 o
  16   2   3      820.55      882.48     55.79 o
   1   3   3     3014.64     2906.04     35.04 o
   2   3   3     4333.08     4231.57     57.61 o
   3   3   3    63430.65    64108.61    946.16 o
   4   3   3      782.03      777.85     26.51 o
   5   3   3      373.83      322.42     16.19 o
   6   3   3      131.29      128.86     15.57 o
   7   3   3     8749.49     8384.36    142.59 o
   8   3   3     1966.56     1964.94     75.12 o
   9   3   3      186.46      191.86      7.08 o
  10   3   3     4568.82     4657.35     58.26 o
  11   3   3    12397.08    12249.54    157.52 o
  12   3   3      360.50      376.09     19.27 o
  13   3   3     1544.21     1550.34     34.98 o
  14   3   3     2565.18     2601.48    112.00 o
  15   3   3      568.25      516.86     50.38 o
   1   4   3     1843.51     1770.61     25.11 o
   2   4   3     2028.00     2066.18     49.98 o
   3   4   3    22555.15    22345.43    277.82 o
   4   4   3    11800.31    11326.89    129.43 o
   5   4   3     1073.78     1024.22     23.34 o
   6   4   3      366.01      356.94     17.67 o
   7   4   3     1336.14     1267.52     35.17 o
   8   4   3      513.50      510.95     36.27 o
   9   4   3     6020.02     6059.31    164.53 o
  10   4   3     1196.25     1247.20     60.74 o
  11   4   3     1945.18     1869.03     78.75 o
  12   4   3      341.19      364.67     43.43 o
  13   4   3      855.41      774.18     62.08 o
  14   4   3      791.19      765.14     69.69 o
  15   4   3      795.33      831.54     74.76 o
   1   5   3     2364.02     2287.86     35.41 o
   2   5   3       85.09       81.03      8.57 o
   3   5   3     6017.65     5956.79     76.15 o
   4   5   3     2023.48     1896.41     79.22 o
   5   5   3      300.19      284.78     19.53 o
   6   5   3     1848.71     1779.19     34.87 o
   7   5   3     8143.91     7897.38    104.96 o
   8   5   3     3175.21     2990.15    130.08 o
   9   5   3     2726.67     2568.77     69.37 o
  10   5   3     1280.72     1440.44     73.30 o
  11   5   3      653.37      624.21     70.31 o
  12   5   3     1048.30     1102.49     70.88 o
  13   5   3      397.83      497.55     80.05 o
  14   5   3       25.87       26.68     45.52 o
   1   6   3     3856.91     3907.02     58.13 o
   2   6   3     3544.13     3495.46     49.23 o
   3   6   3     3691.80     3562.13     81.93 o
   4   6   3    13163.38    12975.55    332.17 o
   5   6   3      102.05       98.85     18.50 o
   6   6   3     2151.73     2014.16     70.47 o
   7   6   3     3265.09     3142.86     83.09 o
   8   6   3       82.99       79.91     12.48 o
   9   6   3     2028.73     1934.11     71.19 o
  10   6   3     5004.30     4846.17    174.68 o
  11   6   3      118.28      124.05     46.22 o
  12   6   3        9.61      -46.14     80.99 o
   1   7   3      741.59      753.11     22.65 o
   2   7   3     1543.83     1535.40     29.34 o
   3   7   3     1456.33     1461.04     28.14 o
   4   7   3     1521.69     1489.73     42.78 o
   5   7   3       65.98       56.80     14.57 o
   6   7   3      486.06      532.85     32.82 o
   7   7   3      398.04      436.16     24.06 o
   8   7   3      374.43      377.54     45.98 o
   9   7   3     2542.51     2496.29    108.37 o
  10   7   3     4689.80     4837.40    193.08 o
  11   7   3       22.62       33.26     35.06 o
   1   8   3     3272.28     3304.28     57.23 o
   2   8   3     2791.85     2774.67     52.13 o
   3   8   3     2503.67     2461.55     50.06 o
   4   8   3     2380.67     2337.13    109.06 o
   5   8   3       77.46       90.99     17.98 o
   6   8   3      174.48      165.00     23.87 o
   7   8   3      133.94      119.26     18.17 o
   8   8   3      963.39      898.97     59.36 o
   9   8   3      493.71      624.47     70.80 o
   1   9   3      240.48      275.65     21.00 o
   2   9   3      406.02      389.06     28.08 o
   3   9   3       16.13       64.75     37.85 o
   4   9   3     2068.60     2114.74     71.17 o
   5   9   3      786.69      790.57     34.62 o
   0   0   4    12944.88    13075.25    295.39 o
   2   0   4      319.98      365.10     18.18 o
   4   0   4    35061.55    36090.34    711.12 o
   6   0   4    20781.05    20564.18    366.83 o
   8   0   4      477.32      481.91     23.06 o
  10   0   4    10780.13    11136.65    274.83 o
  12   0   4     3260.25     3266.22    108.93 o
  14   0   4      931.30      946.44     89.15 o
  16   0   4       25.52        2.51     25.43 o
   0   1   4     5593.15     6018.44     80.71 o
   1   1   4     2948.81     2944.09     30.52 o
   2   1   4      345.45      441.77     25.87 o
   3   1   4       91.71      236.00     24.29 o
   4   1   4    18152.26    18026.43    221.84 o
   5   1   4     3808.00     3846.14     52.44 o
   6   1   4    18288.67    17950.93    260.28 o
   7   1   4     2184.75     2100.12     47.41 o
   8   1   4      715.78      742.76     33.13 o
   9   1   4       61.39       65.90     11.32 o
  10   1   4     1154.12     1205.14     36.99 o
  11   1   4    15993.14    16140.01    280.31 o
  12   1   4      527.35      533.35     36.27 o
  13   1   4     1498.78     1480.50     53.91 o
  14   1   4      573.83      553.62     75.81 o
  15   1   4      275.56      278.42     24.46 o
  16   1   4      666.29      704.82     43.26 o
   0   2   4    36042.33    37541.16    744.64 o
   1   2   4      836.60      897.43     25.87 o
   2   2   4     3841.69     3835.54     59.59 o
   3   2   4      730.43      776.36     22.88 o
   4   2   4     5243.90     5063.26     77.86 o
   5   2   4     3460.61     3392.19     35.45 o
   6   2   4     2321.79     2287.03     27.93 o
   7   2   4     5755.02     5416.12     64.67 o
   8   2   4      255.41      297.14     27.78 o
   9   2   4      980.27      953.71     27.82 o
  10   2   4     1229.74     1280.85     25.57 o
  11   2   4    11673.24    11828.97    165.97 o
  12   2   4     2551.45     2622.90     45.44 o
  13   2   4     5272.74     5327.50     88.99 o
  14   2   4      922.11      971.88     29.90 o
  15   2   4      254.95      248.45     36.25 o
  16   2   4       40.45       40.45     25.29 o
   0   3   4    18840.01    19278.71    443.24 o
   1   3   4    13950.40    13674.81    173.92 o
   2   3   4    10807.91    10701.17    131.87 o
   3   3   4      317.99      470.14     21.91 o
   4   3   4     4132.05     4036.89     49.03 o
   5   3   4     7084.04     7008.45    115.76 o
   6   3   4      902.01      899.94     36.13 o
   7   3   4     3788.35     3815.15     78.51 o
   8   3   4     1574.22     1474.00     46.64 o
   9   3   4      444.89      385.45     40.65 o
  10   3   4      248.20      257.64     33.85 o
  11   3   4    27243.93    26968.39    470.71 o
  12   3   4     1799.60     1819.84     28.90 o
  13   3   4     3709.81     3783.07    132.98 o
  14   3   4      977.65      973.55     62.29 o
  15   3   4       93.34       86.70     40.61 o
   0   4   4    14655.43    14372.76    268.48 o
   1   4   4     8934.29     8761.40    186.26 o
   2   4   4     4604.60     4582.84     77.82 o
   3   4   4     2541.51     2513.79     69.19 o
   4   4   4     6229.42     6029.67     90.50 o
   5   4   4     2512.87     2371.96     52.67 o
   6   4   4     2232.24     2194.54     32.20 o
   7   4   4    10896.27    10670.21    192.89 o
   8   4   4      528.97      540.61     36.40 o
   9   4   4       49.19       56.67     30.92 o
  10   4   4      500.90      640.36     69.37 o
  11   4   4     2782.03     2821.06    139.53 o
  12   4   4       82.48       94.54     31.38 o
  13   4   4     4484.65     4375.56    139.49 o
  14   4   4      379.19      378.15     50.10 o
   0   5   4     1541.65     1505.99     58.28 o
   1   5   4     7464.96     7369.96    110.84 o
   2   5   4     1556.71     1490.88     40.67 o
   3   5   4      404.71      410.08     23.76 o
   4   5   4       82.73       73.51     12.59 o
   5   5   4     3295.49     3152.81     75.10 o
   6   5   4     1904.31     1758.20     33.40 o
   7   5   4    21851.30    21339.50    320.93 o
   8   5   4      376.56      360.70     29.23 o
   9   5   4      220.56      230.22     35.09 o
  10   5   4       71.10       47.84     30.77 o
  11   5   4      871.08      908.24     73.41 o
  12   5   4      665.77      792.65     85.38 o
  13   5   4      864.27      860.42    158.21 o
   0   6   4     7212.74     7280.05    126.57 o
   1   6   4     1109.17     1104.07     30.75 o
   2   6   4      111.44      132.68     15.11 o
   3   6   4      274.61      262.01     17.44 o
   4   6   4     5957.45     5586.91    177.80 o
   5   6   4     4749.77     4624.93    160.23 o
   6   6   4     2199.91     2096.74     90.12 o
   7   6   4    14289.45    13441.85    541.68 o
   8   6   4     4490.39     4121.22    186.04 o
   9   6   4     1513.83     1443.13    101.64 o
  10   6   4      180.29      147.13     50.87 o
  11   6   4      940.55     1010.49     72.51 o
  12   6   4     1743.65     1639.86    147.22 o
   0   7   4    15376.90    15603.33    293.67 o
   1   7   4     1690.48     1759.35     43.01 o
   2   7   4     1255.58     1269.18     35.46 o
   3   7   4      123.16      130.03     15.84 o
   4   7   4      362.91      320.27     22.87 o
   5   7   4      988.89     1118.64    110.51 o
   6   7   4     1514.74     1382.45     57.41 o
   7   7   4      649.03      588.31     59.40 o
   8   7   4      985.50      903.76     58.45 o
   9   7   4     1173.15     1216.02     65.54 o
  10   7   4       69.30       58.44     22.90 o
  11   7   4      179.57      174.27     58.59 o
   0   8   4    11075.86    11062.46    295.27 o
   1   8   4     2207.98     2303.08     73.58 o
   2   8   4      160.28      142.44     20.96 o
   3   8   4      137.35      120.25     19.86 o
   4   8   4      430.50      374.49     32.50 o
   5   8   4     2827.70     2694.70    189.27 o
   6   8   4     1195.31     1164.62     76.61 o
   7   8   4      353.50      342.19     74.80 o
   8   8   4      787.93      638.73     75.41 o
   0   9   4     7044.55     7568.49    278.59 o
   1   9   4     3192.91     3373.02     84.52 o
   2   9   4      996.86     1096.76     45.81 o
   3   9   4       54.50       24.09     19.57 o
   4   9   4      613.64      596.57     40.47 o
   5   9   4      190.59      193.66     27.64 o
   2   0   5     5322.96     5487.74    113.21 o
   4   0   5    84832.50    89028.28   2239.60 o
   6   0   5      235.75      354.50     56.66 o
   8   0   5     7252.86     7212.74    151.62 o
  10   0   5    26164.27    26607.86    764.37 o
  12   0   5      560.54      598.94     65.29 o
  14   0   5     2555.19     2617.69    103.59 o
  16   0   5      271.25      271.22     45.83 o
   1   1   5      305.54      428.10     21.16 o
   2   1   5     2252.30     2220.15     34.25 o
   3   1   5    42240.91    43792.59    659.96 o
   4   1   5    25253.49    25580.93    334.97 o
   5   1   5      907.53      909.60     17.83 o
   6   1   5     1777.42     1755.45     29.15 o
   7   1   5       50.72       63.17      9.49 o
   8   1   5       21.61       30.47      9.01 o
   9   1   5      429.59      482.95     19.64 o
  10   1   5    11511.00    11485.23    193.87 o
  11   1   5     4272.47     4246.71     89.13 o
  12   1   5       25.91       39.79     14.35 o
  13   1   5       70.57       76.06     16.61 o
  14   1   5     2240.42     2261.34     70.62 o
  15   1   5      115.21       88.41     26.46 o
  16   1   5      783.88      742.39     72.51 o
   1   2   5      430.26      466.95     20.14 o
   2   2   5      369.88      352.05     30.00 o
   3   2   5    14691.02    14582.78    179.51 o
   4   2   5    16894.71    16799.90    209.04 o
   5   2   5      133.05      155.85      9.29 o
   6   2   5     1311.84     1318.64     25.39 o
   7   2   5      702.91      661.10     22.93 o
   8   2   5     3932.76     3894.84     67.29 o
   9   2   5      158.13      158.03     19.42 o
  10   2   5    11727.39    11747.31    222.68 o
  11   2   5     8570.57     8640.23    146.99 o
  12   2   5      152.66      155.59     15.97 o
  13   2   5     2814.23     2825.28     53.37 o
  14   2   5     2797.79     2713.90    110.04 o
  15   2   5      562.81      647.96     70.47 o
   1   3   5     1115.23     1099.01     25.35 o
   2   3   5    10692.22    10638.00    143.55 o
   3   3   5    79235.63    81875.09   1470.62 o
   4   3   5     4020.87     4017.40     68.28 o
   5   3   5     1090.52     1115.88     43.34 o
   6   3   5      737.75      763.81     39.82 o
   7   3   5     1289.82     1263.03     53.31 o
   8   3   5     1776.29     1719.93     68.66 o
   9   3   5     2111.79     2351.51    258.50 o
  10   3   5     4501.42     4493.68    120.53 o
  11   3   5     6035.49     5885.70    176.70 o
  12   3   5      624.28      702.14     53.84 o
  13   3   5      390.43      381.43     44.33 o
  14   3   5     2535.57     2531.85     98.10 o
  15   3   5      774.00      801.61     60.58 o
   1   4   5     1567.05     1506.09     33.81 o
   2   4   5       26.37       21.92     11.51 o
   3   4   5     5939.72     5992.39     83.22 o
   4   4   5     7197.40     7175.44    132.48 o
   5   4   5      138.94      164.69     13.47 o
   6   4   5      370.66      374.69     16.04 o
   7   4   5     4326.64     4199.55     98.72 o
   8   4   5      810.97      783.78     43.88 o
   9   4   5     2012.26     1896.06     56.29 o
  10   4   5     1368.55     1317.87     67.56 o
  11   4   5     2389.80     2426.81    108.01 o
  12   4   5       94.52       67.97     31.16 o
  13   4   5     1519.98     1526.03    108.46 o
  14   4   5      671.26      774.16    108.46 o
   1   5   5      884.12      902.58     28.25 o
   2   5   5      217.72      291.91     17.88 o
   3   5   5     9340.39     9162.14    148.55 o
   4   5   5      922.75      954.13     25.69 o
   5   5   5       96.04       77.95     10.55 o
   6   5   5     1929.86     1908.13     40.60 o
   7   5   5     3787.59     3622.82     53.72 o
   8   5   5     2316.06     2284.85     66.41 o
   9   5   5     2050.40     1993.76     66.03 o
  10   5   5      948.13      958.67     97.60 o
  11   5   5      180.96      166.85     47.53 o
  12   5   5      627.06      599.18     96.06 o
  13   5   5      264.02      227.21     56.13 o
   1   6   5     3044.77     2993.29     64.06 o
   2   6   5     4439.93     4497.40    140.46 o
   3   6   5     7552.97     7370.55    155.10 o
   4   6   5     9063.05     8710.00    211.28 o
   5   6   5       74.12       91.47     20.95 o
   6   6   5     1541.16     1540.35     60.99 o
   7   6   5     2268.07     2254.29     85.92 o
   8   6   5     1083.48     1049.50     75.61 o
   9   6   5     2061.56     2051.67    103.15 o
  10   6   5     4461.50     4194.17    169.35 o
  11   6   5      320.98      325.75     66.78 o
  12   6   5       88.75       81.30     58.07 o
   1   7   5     1573.99     1597.98     61.22 o
   2   7   5     2024.31     2016.03     56.53 o
   3   7   5       26.44       35.08     17.01 o
   4   7   5     3478.67     3411.10    141.91 o
   5   7   5      216.35      215.82     26.55 o
   6   7   5      117.61      111.31     18.40 o
   7   7   5      140.67      112.98     27.77 o
   8   7   5      854.76      780.57     77.05 o
   9   7   5      220.30      221.33     44.72 o
  10   7   5     4698.75     4253.14    237.21 o
   1   8   5      998.69     1079.62     58.67 o
   2   8   5      960.72      957.85     46.11 o
   3   8   5     3876.62     3874.82     87.91 o
   4   8   5     1846.44     1781.72     52.29 o
   5   8   5      305.94      271.01     38.58 o
   6   8   5       52.42       65.89     18.43 o
   7   8   5      251.55      174.35     42.37 o
   8   8   5     1434.29     1165.67    163.86 o
   1   9   5      657.92      689.67     41.87 o
   2   9   5      393.07      416.19     38.55 o
   3   9   5     1267.20     1358.33     62.80 o
   4   9   5     3063.77     3090.29     90.82 o
   0   0   6    91187.56    93400.13   3481.56 o
   2   0   6     1058.30     1151.78     40.43 o
   4   0   6    12429.12    12412.35    286.91 o
   6   0   6    15930.17    15891.01    388.31 o
   8   0   6     5454.50     5633.09    172.02 o
  10   0   6     3308.27     3426.63    137.18 o
  12   0   6     1629.28     1569.23     67.80 o
  14   0   6     5541.56     5468.61    177.99 o
   0   1   6    45466.80    45315.13    965.54 o
   1   1   6     1120.00     1158.43     27.52 o
   2   1   6     1289.22     1261.28     21.76 o
   3   1   6      138.74      164.72     11.78 o
   4   1   6       88.68      110.31     12.38 o
   5   1   6     3393.82     3516.50     87.38 o
   6   1   6     8679.43     8389.97    109.08 o
   7   1   6     5201.76     5249.62     77.84 o
   8   1   6     1233.74     1341.98     51.42 o
   9   1   6      211.71      220.46     15.69 o
  10   1   6     1605.30     1602.33     46.82 o
  11   1   6     2738.31     2692.22     56.59 o
  12   1   6      692.34      723.91     28.12 o
  13   1   6      131.64      134.47     19.07 o
  14   1   6     5288.61     5114.16    117.73 o
  15   1   6      363.97      383.28     55.25 o
   0   2   6    18281.45    18710.77    380.04 o
   1   2   6     8058.18     8000.15    100.89 o
   2   2   6     1636.57     1638.34     48.46 o
   3   2   6       14.76       26.26      8.37 o
   4   2   6     6919.51     6871.06     86.24 o
   5   2   6     2556.57     2452.13     36.10 o
   6   2   6     8135.53     8054.20    107.72 o
   7   2   6    13074.83    13205.81    174.89 o
   8   2   6     1685.69     1710.13     39.59 o
   9   2   6      156.28      167.15     14.41 o
  10   2   6     1013.92     1049.49     39.98 o
  11   2   6      465.14      498.76     24.29 o
  12   2   6     1648.94     1645.33     40.85 o
  13   2   6     1794.23     1787.05     86.87 o
  14   2   6     1395.46     1321.84     81.34 o
  15   2   6      268.83      217.59     39.95 o
   0   3   6    11122.58    11177.88    223.36 o
   1   3   6     5793.67     5784.45     86.92 o
   2   3   6     3780.13     3723.16     62.65 o
   3   3   6      662.50      749.34     27.77 o
   4   3   6     3949.32     4104.25    117.03 o
   5   3   6     7309.87     7159.20    124.64 o
   6   3   6     4297.37     4116.88     82.34 o
   7   3   6    19286.24    18754.76    329.62 o
   8   3   6      468.61      522.16     52.41 o
   9   3   6      246.18      271.31     40.81 o
  10   3   6      601.80      642.29     46.69 o
  11   3   6    10328.60    10087.00    244.37 o
  12   3   6     1399.20     1456.74     81.48 o
  13   3   6     1646.67     1645.80     98.57 o
  14   3   6     1196.12     1193.17     73.18 o
   0   4   6     8664.86     8419.00    180.99 o
   1   4   6     7332.69     7266.54    108.06 o
   2   4   6      218.27      228.96     16.24 o
   3   4   6      188.91      200.69     16.19 o
   4   4   6      317.26      374.79     74.57 o
   5   4   6     1450.92     1459.24     40.87 o
   6   4   6     1544.62     1434.02     48.18 o
   7   4   6    14746.22    14349.45    272.08 o
   8   4   6      874.46      897.82     51.60 o
   9   4   6      508.73      573.28     76.89 o
  10   4   6      592.32      656.56    130.43 o
  11   4   6      680.33      664.34     55.26 o
  12   4   6      412.92      447.32     58.27 o
  13   4   6     4461.73     4370.08    144.24 o
  14   4   6      822.76      808.70    154.29 o
   0   5   6      636.50      658.21     46.98 o
   1   5   6     4015.29     3954.72     79.92 o
   2   5   6      489.78      524.47     25.27 o
   3   5   6       79.07       91.91     17.68 o
   4   5   6     1001.02      930.95     27.70 o
   5   5   6      419.09      406.39     17.52 o
   6   5   6      669.06      663.86     25.45 o
   7   5   6     7461.34     7176.64    244.62 o
   8   5   6     1264.08     1160.93     49.99 o
   9   5   6       19.50       12.52     20.87 o
  10   5   6      445.37      439.44     40.42 o
  11   5   6     4274.26     4250.71    165.50 o
  12   5   6     1008.47      983.18     74.62 o
  13   5   6     2854.48     2853.77    224.29 o
   0   6   6    16268.58    16081.38    354.28 o
   1   6   6     1046.84     1075.08     37.78 o
   2   6   6     1055.25     1049.51     36.76 o
   3   6   6      180.99      170.07     27.05 o
   4   6   6     2134.96     2037.02     51.54 o
   5   6   6     1801.60     1712.28     94.99 o
   6   6   6     3114.02     2960.51    103.03 o
   7   6   6     3305.04     3236.23    247.39 o
   8   6   6      706.12      708.73     66.83 o
   9   6   6      514.69      428.58     53.49 o
  10   6   6     2213.81     2145.74     91.78 o
  11   6   6     5461.25     5341.79    207.86 o
   0   7   6     3301.44     3356.64    119.54 o
   1   7   6      987.03      989.65     43.86 o
   2   7   6      338.12      377.18     27.87 o
   3   7   6      621.11      640.91     32.72 o
   4   7   6      980.28     1009.58     46.63 o
   5   7   6      213.69      238.97     23.40 o
   6   7   6     3051.34     2978.57    164.37 o
   7   7   6     1019.42      891.50    121.93 o
   8   7   6     1177.27      998.35    144.18 o
   9   7   6      725.16      662.31     52.72 o
  10   7   6      747.82      638.59     69.03 o
   0   8   6     8180.24     8438.95    245.20 o
   1   8   6      302.47      330.91     36.56 o
   2   8   6       63.79       77.91     19.75 o
   3   8   6      198.73      193.91     26.04 o
   4   8   6      588.20      574.49     48.41 o
   5   8   6     2630.95     2618.29    110.37 o
   6   8   6     2775.87     2556.33    320.18 o
   7   8   6       28.98       44.55     31.20 o
   0   9   6     2612.23     2594.72    118.60 o
   1   9   6      325.82      314.41     32.05 o
   2   9   6      399.33      384.44     33.40 o
   2   0   7    20239.72    20170.33    377.81 o
   4   0   7     5220.47     5214.78     98.54 o
   6   0   7     3143.15     3076.93    109.55 o
   8   0   7    17793.50    17911.64    475.26 o
  10   0   7     7229.37     7426.46    200.59 o
  12   0   7      297.77      277.81     55.25 o
  14   0   7    12956.52    13024.40    467.41 o
   1   1   7     1065.60     1113.37     48.30 o
   2   1   7     2199.04     2136.99     34.80 o
   3   1   7     1238.75     1292.02     27.45 o
   4   1   7      762.69      688.33     28.89 o
   5   1   7     1613.23     1519.20     30.36 o
   6   1   7      281.46      287.46     16.40 o
   7   1   7     3815.89     3859.00     67.74 o
   8   1   7     8618.76     8545.00    131.44 o
   9   1   7     2706.63     2660.08     59.34 o
  10   1   7     3786.89     3764.93     84.30 o
  11   1   7      598.83      610.44     25.10 o
  12   1   7      521.14      587.15     32.15 o
  13   1   7       10.20        8.54     18.31 o
  14   1   7     7954.55     8026.34    271.53 o
  15   1   7     2468.84     2464.81    121.80 o
   1   2   7     2155.61     1957.03     30.79 o
   2   2   7     5441.80     5372.71    100.81 o
   3   2   7     2622.17     2517.99     41.77 o
   4   2   7    10537.94    10326.93    134.00 o
   5   2   7     1389.68     1334.62     26.60 o
   6   2   7     1707.39     1690.42     32.01 o
   7   2   7     6060.78     6000.76     84.30 o
   8   2   7     4746.81     4707.29     71.57 o
   9   2   7     5470.78     5555.81     93.11 o
  10   2   7     3556.66     3646.75     78.37 o
  11   2   7      503.12      555.25     29.66 o
  12   2   7       31.06       42.13     20.11 o
  13   2   7     1550.79     1533.69    107.46 o
  14   2   7     2398.05     2222.28    108.70 o
  15   2   7     3973.29     4020.07    153.46 o
   1   3   7     5634.25     5587.00     84.20 o
   2   3   7     3306.71     3223.69     54.96 o
   3   3   7    14402.14    14883.70    208.76 o
   4   3   7    12991.52    12979.61    243.66 o
   5   3   7     3409.24     3252.80     70.71 o
   6   3   7     1320.95     1311.48     45.97 o
   7   3   7     7285.71     7143.07    139.62 o
   8   3   7     1435.50     1585.14     87.80 o
   9   3   7     3424.18     3287.56     79.88 o
  10   3   7     5561.42     5536.69    165.39 o
  11   3   7      460.21      480.06     66.23 o
  12   3   7      272.97      282.44     48.72 o
  13   3   7       61.58       80.56     50.28 o
  14   3   7      101.50      122.14     43.30 o
   1   4   7     5393.35     5248.33     86.26 o
   2   4   7     5498.36     5438.20     87.36 o
   3   4   7     7214.19     7339.06    199.09 o
   4   4   7      755.13      735.26     24.32 o
   5   4   7       60.70       62.57     21.62 o
   6   4   7      761.43      741.20     38.27 o
   7   4   7     1102.92     1100.96     47.58 o
   8   4   7      859.28      861.96     56.11 o
   9   4   7      915.39      949.72     59.00 o
  10   4   7      383.89      369.35     54.62 o
  11   4   7     1545.97     1475.73     77.43 o
  12   4   7      264.83      293.88     46.62 o
  13   4   7      737.32      685.47     77.81 o
   1   5   7     4021.24     3970.35     74.12 o
   2   5   7     2555.61     2453.52     61.13 o
   3   5   7    13866.92    13836.76    206.95 o
   4   5   7     1587.94     1540.94     40.91 o
   5   5   7       19.65       18.10     13.64 o
   6   5   7       27.44       37.30     11.96 o
   7   5   7      814.37      762.55     44.44 o
   8   5   7      327.16      307.08     36.87 o
   9   5   7      131.52      102.95     31.00 o
  10   5   7       27.73       28.14     19.81 o
  11   5   7     2874.08     2730.31    118.55 o
  12   5   7     2670.00     2669.86    142.55 o
   1   6   7     1639.11     1634.65     53.39 o
   2   6   7     3376.91     3325.15     74.24 o
   3   6   7    13539.98    13240.59    212.84 o
   4   6   7    11051.60    10895.11    255.73 o
   5   6   7     1353.91     1388.21     58.72 o
   6   6   7       81.95       77.74     13.02 o
   7   6   7       51.05       49.46     24.05 o
   8   6   7     1733.02     1637.38     89.24 o
   9   6   7      208.16      223.98     40.46 o
  10   6   7     3471.03     3331.48    223.16 o
  11   6   7     1602.37     1834.69    266.67 o
   1   7   7      650.08      698.66     33.86 o
   2   7   7      357.57      333.62     27.73 o
   3   7   7      589.14      609.43     39.42 o
   4   7   7     5129.35     5015.88    114.88 o
   5   7   7     2613.98     2696.64     79.79 o
   6   7   7      298.11      277.38     21.83 o
   7   7   7      726.73      817.62    169.93 o
   8   7   7      558.43      553.66    101.60 o
   9   7   7      845.30      872.18    121.38 o
   1   8   7      158.11      168.95     28.42 o
   2   8   7       87.99       91.51     23.60 o
   3   8   7      296.68      310.32     28.72 o
   4   8   7     4925.24     4830.74    190.89 o
   5   8   7     1423.48     1372.09     70.73 o
   6   8   7       58.53       18.35     33.76 o
   0   0   8   135820.97   140861.91   6058.44 o
   2   0   8     5568.09     5467.63    106.71 o
   4   0   8     2113.15     2154.86     54.36 o
   6   0   8     4970.92     5145.59    137.18 o
   8   0   8     7407.93     7641.17    238.26 o
  10   0   8     3530.64     3507.93    144.08 o
  12   0   8     1711.24     1705.15     72.83 o
  14   0   8    10501.81    10490.52    386.74 o
   0   1   8    67529.87    67578.52   1870.90 o
   1   1   8     6195.72     6221.50    114.81 o
   2   1   8      509.91      605.41     44.46 o
   3   1   8       11.39       22.15     11.34 o
   4   1   8     1366.32     1290.26     39.94 o
   5   1   8     1130.24     1132.92     43.42 o
   6   1   8    14138.59    13805.88    294.06 o
   7   1   8    18996.54    19031.51    316.74 o
   8   1   8     3547.29     3465.14     76.70 o
   9   1   8      363.95      396.17     33.08 o
  10   1   8      302.02      285.32     84.64 o
  11   1   8      195.61      185.11     28.07 o
  12   1   8     1302.24     1326.59     53.26 o
  13   1   8      159.18      150.48     48.97 o
  14   1   8     5243.29     5237.57    198.39 o
   0   2   8    19945.71    20103.67    588.27 o
   1   2   8     9181.24     8983.66    142.32 o
   2   2   8      222.38      457.61     91.52 o
   3   2   8      327.97      360.07     19.36 o
   4   2   8     1810.71     1848.91     60.76 o
   5   2   8      334.10      331.05     19.17 o
   6   2   8     3875.48     3809.94     60.86 o
   7   2   8    32053.54    31836.07    487.87 o
   8   2   8      404.12      471.20     41.41 o
   9   2   8       46.52       55.67     13.28 o
  10   2   8     2886.54     2908.51     57.89 o
  11   2   8     2826.99     2867.76     54.25 o
  12   2   8       39.80       48.66     25.29 o
  13   2   8     1582.18     1622.63     90.34 o
  14   2   8     2472.12     2297.43    117.34 o
   0   3   8     1206.47     1201.10     45.96 o
   1   3   8    13788.67    14007.18    200.55 o
   2   3   8      408.56      501.24     40.42 o
   3   3   8      401.99      397.72     28.84 o
   4   3   8     4446.12     4382.20    109.99 o
   5   3   8      565.75      607.31     37.14 o
   6   3   8     3856.27     3771.95    104.15 o
   7   3   8    34612.52    33574.64    658.36 o
   8   3   8      364.37      372.69     53.81 o
   9   3   8      428.99      416.31     33.80 o
  10   3   8      651.79      675.52     55.25 o
  11   3   8     1342.80     1190.87     79.57 o
  12   3   8      316.12      322.76     61.68 o
  13   3   8     1363.47     1213.61    163.08 o
  14   3   8       62.71       56.55     37.64 o
   0   4   8     8483.46     8311.23    241.87 o
   1   4   8     2029.42     2135.63     54.15 o
   2   4   8      318.25      316.83     21.59 o
   3   4   8      457.14      512.88     23.85 o
   4   4   8      168.13      130.41     28.32 o
   5   4   8      332.58      467.09    138.80 o
   6   4   8      808.52      831.08     55.76 o
   7   4   8     9283.16     9065.08    192.77 o
   8   4   8     1391.11     1393.72     71.00 o
   9   4   8       35.10       48.27     26.89 o
  10   4   8      143.84      129.92     27.09 o
  11   4   8     1586.92     1503.78     97.18 o
  12   4   8      445.83      451.87     65.50 o
  13   4   8     5534.18     5351.20    204.18 o
   0   5   8    11928.84    11832.53    270.43 o
   1   5   8     4006.59     3927.84     79.14 o
   2   5   8      524.08      584.59     28.19 o
   3   5   8      121.19      112.66     20.61 o
   4   5   8     5026.61     5006.93     92.09 o
   5   5   8      661.12      714.17     32.31 o
   6   5   8     1213.13     1136.53     52.30 o
   7   5   8     2744.66     2648.64    103.69 o
   8   5   8      237.08      240.72     38.88 o
   9   5   8      116.97      114.17     35.61 o
  10   5   8      335.50      316.54     38.67 o
  11   5   8     5778.28     5648.29    188.17 o
  12   5   8      876.85      969.55     79.08 o
   0   6   8     3086.81     2806.88    109.61 o
   1   6   8     1687.57     1739.38     53.15 o
   2   6   8      502.71      531.74     40.77 o
   3   6   8      386.06      396.17     37.57 o
   4   6   8     1549.61     1564.42     47.15 o
   5   6   8      179.68      171.19     24.97 o
   6   6   8     1231.56     1282.68     55.32 o
   7   6   8     1198.29     1140.63     65.68 o
   8   6   8      854.34      749.36     61.43 o
   9   6   8      295.51      228.32     54.62 o
  10   6   8     4028.83     3751.36    187.08 o
   0   7   8     2695.79     2710.66     96.06 o
   1   7   8      861.74      902.60     38.51 o
   2   7   8      469.72      451.92     42.91 o
   3   7   8     1021.75      978.69     42.22 o
   4   7   8       64.98       39.56     22.06 o
   5   7   8      192.92      188.44     27.61 o
   6   7   8     4280.19     3927.55    192.98 o
   7   7   8      448.68      430.49     51.91 o
   8   7   8       61.59       80.88     33.70 o
   0   8   8     1038.76     1041.21     66.37 o
   1   8   8      454.40      492.95     41.02 o
   2   8   8      187.56      193.66     31.37 o
   3   8   8     1096.58     1188.01     67.78 o
   4   8   8     1892.30     1876.78     64.78 o
   5   8   8      882.01      906.40     96.68 o
   2   0   9     8612.79     8145.55    202.16 o
   4   0   9    13773.60    13551.60    268.85 o
   6   0   9      144.79      136.86     27.00 o
   8   0   9    10526.83    10485.50    283.15 o
  10   0   9    10038.11     9864.27    276.55 o
  12   0   9      270.72      295.70     36.41 o
  14   0   9     7597.14     7312.51    238.57 o
   1   1   9      528.78      552.01     23.36 o
   2   1   9     1901.87     1841.08     40.74 o
   3   1   9     2384.07     2316.02     43.47 o
   4   1   9     1666.91     1823.43     42.11 o
   5   1   9      203.91      190.74     20.25 o
   6   1   9      799.84      826.34     37.65 o
   7   1   9     2752.11     2662.50     67.42 o
   8   1   9     2907.94     2826.13     69.30 o
   9   1   9      310.76      309.47     42.53 o
  10   1   9     3576.73     3630.15     90.20 o
  11   1   9      141.80      131.08     26.05 o
  12   1   9      154.42      132.43     19.44 o
  13   1   9      133.35      147.22     38.92 o
  14   1   9     5608.72     5450.71    206.55 o
   1   2   9      655.82      628.21     40.27 o
   2   2   9     1441.54     1256.01     37.56 o
   3   2   9     1340.31     1342.38     39.03 o
   4   2   9     7425.32     7334.39    113.90 o
   5   2   9      580.35      574.31     22.15 o
   6   2   9      121.67       85.52     13.73 o
   7   2   9     2303.45     2218.36     48.67 o
   8   2   9     3576.27     3493.01     61.52 o
   9   2   9     2839.82     2836.88     62.92 o
  10   2   9     4040.56     3991.19     69.65 o
  11   2   9      161.12      132.07     33.25 o
  12   2   9      107.26       80.64     32.11 o
  13   2   9      598.45      541.81    110.81 o
   1   3   9     3606.61     3517.45     67.80 o
   2   3   9      121.50      127.79     23.72 o
   3   3   9    11438.30    11388.16    216.81 o
   4   3   9     3618.61     3577.75    115.73 o
   5   3   9      599.33      563.31     44.28 o
   6   3   9     1890.44     1795.74     66.22 o
   7   3   9     5585.67     5324.29    129.33 o
   8   3   9     1591.52     1509.21     83.03 o
   9   3   9      910.00      898.23     46.39 o
  10   3   9      998.76     1036.79     63.04 o
  11   3   9     1553.05     1544.10     93.49 o
  12   3   9      341.53      498.30    167.00 o
  13   3   9      412.96      415.05     84.09 o
   1   4   9     2722.65     2687.18     55.70 o
   2   4   9     3505.52     3527.66     75.49 o
   3   4   9    11405.97    11375.59    246.79 o
   4   4   9      101.57       81.95     29.78 o
   5   4   9      194.32      207.62     45.36 o
   6   4   9      130.00      114.98     33.63 o
   7   4   9      598.74      521.00     53.74 o
   8   4   9      932.88     1003.34     56.40 o
   9   4   9     1322.29     1263.00     58.04 o
  10   4   9       83.70      139.86     47.76 o
  11   4   9     2458.98     2424.73    125.76 o
  12   4   9      129.59       73.81     70.28 o
   1   5   9     1929.33     1921.60     58.45 o
   2   5   9      524.34      538.10     27.94 o
   3   5   9    13965.62    14227.40    246.71 o
   4   5   9      429.39      438.26     26.03 o
   5   5   9      430.69      461.34     50.68 o
   6   5   9      479.39      503.30     41.15 o
   7   5   9      962.62      980.35     54.46 o
   8   5   9     1094.61     1066.11     56.09 o
   9   5   9      972.42      935.09     83.40 o
  10   5   9      369.21      510.80    119.88 o
  11   5   9     2916.65     3064.59    190.71 o
   1   6   9     2439.89     2431.04     60.73 o
   2   6   9     1407.13     1383.67     45.41 o
   3   6   9     6747.24     6744.40    134.34 o
   4   6   9     6595.37     6645.19    139.82 o
   5   6   9      669.45      724.38     33.54 o
   6   6   9       21.97       34.71     26.84 o
   7   6   9     1409.81     1268.44     74.71 o
   8   6   9     1938.01     1799.45    140.37 o
   9   6   9      516.97      487.80     57.01 o
   1   7   9      536.23      567.46     34.44 o
   2   7   9       96.07      105.67     24.38 o
   3   7   9      109.22      106.44     23.15 o
   4   7   9     2598.86     2651.88     76.17 o
   5   7   9     1081.13     1025.12     70.22 o
   6   7   9       21.59       35.09     28.11 o
   7   7   9       50.97       40.58     26.67 o
   1   8   9      727.44      759.47     47.71 o
   2   8   9      144.87      112.95     28.28 o
   3   8   9      309.13      314.11     40.67 o
   4   8   9     3434.83     3310.10    120.88 o
   0   0  10    20915.51    21093.11    633.78 o
   2   0  10      276.47      325.21     37.36 o
   4   0  10    10602.13    10020.98    228.55 o
   6   0  10    12515.23    12442.41    341.22 o
   8   0  10      960.22      913.16     51.79 o
  10   0  10     1564.35     1458.11     70.32 o
  12   0  10     1345.24     1443.35    102.33 o
   0   1  10     4750.89     4849.50    120.96 o
   1   1  10     2480.43     2440.04     50.78 o
   2   1  10      498.39      513.85     28.92 o
   3   1  10       93.55      107.22     17.13 o
   4   1  10     3645.71     3642.11     70.95 o
   5   1  10      601.34      601.25     31.78 o
   6   1  10     3494.65     3381.72     78.59 o
   7   1  10     1322.25     1363.27     44.52 o
   8   1  10      760.86      705.45     31.70 o
   9   1  10      238.07      208.06     28.18 o
  10   1  10     1530.32     1565.05     48.31 o
  11   1  10     2199.04     2224.67     82.86 o
  12   1  10      381.71      398.04     76.91 o
  13   1  10     1442.82     1335.05     86.01 o
   0   2  10    12148.50    11804.43    274.67 o
   1   2  10     3385.16     3282.11     76.68 o
   2   2  10      263.06      267.27     22.14 o
   3   2  10      125.55      123.71     20.95 o
   4   2  10     3507.09     3415.72     69.89 o
   5   2  10      714.72      675.03     25.72 o
   6   2  10     5909.66     5812.43     94.26 o
   7   2  10     2704.63     2607.19     48.05 o
   8   2  10      741.21      731.17     28.71 o
   9   2  10      279.84      287.66     19.73 o
  10   2  10      269.07      180.74     81.15 o
  11   2  10     1697.85     1664.66    103.59 o
  12   2  10      217.91      248.30     52.74 o
  13   2  10     3654.43     3623.14    237.63 o
   0   3  10     9381.13     9270.04    311.08 o
   1   3  10     6680.38     6550.42    138.52 o
   2   3  10      943.46      981.23     43.33 o
   3   3  10       35.92       50.40     20.67 o
   4   3  10      220.38      235.40     29.83 o
   5   3  10      486.81      452.38     38.80 o
   6   3  10     1364.09     1421.33     60.69 o
   7   3  10     5841.68     5754.64    126.85 o
   8   3  10      160.36      183.90     33.45 o
   9   3  10      223.93      236.44     32.66 o
  10   3  10      187.21      158.49     45.31 o
  11   3  10     7184.94     7178.02    233.13 o
  12   3  10       82.86       55.46     46.28 o
   0   4  10      324.20      326.12     44.11 o
   1   4  10     3128.62     3216.46     68.44 o
   2   4  10      638.25      558.83     45.55 o
   3   4  10      459.51      639.80    139.41 o
   4   4  10      262.60      263.99     32.13 o
   5   4  10     1763.40     1719.13     68.14 o
   6   4  10      159.13      165.77     29.76 o
   7   4  10     4315.69     4067.40    130.86 o
   8   4  10      192.72      178.38     41.13 o
   9   4  10       57.67       49.90     29.66 o
  10   4  10      176.05      186.19     40.73 o
  11   4  10     2304.78     2217.08    126.94 o
   0   5  10     3195.53     3209.34     98.53 o
   1   5  10     2416.56     2444.08     61.61 o
   2   5  10      890.23      919.60     41.35 o
   3   5  10      275.81      288.05     27.85 o
   4   5  10      112.94      100.25     34.71 o
   5   5  10     2696.39     2582.74     93.31 o
   6   5  10     1996.34     2007.18     83.72 o
   7   5  10     6427.22     6064.81    180.16 o
   8   5  10      683.20      595.39     50.65 o
   9   5  10       88.52       76.10     30.19 o
  10   5  10      607.18      566.12     67.49 o
   0   6  10     8970.56     9012.27    266.51 o
   1   6  10     1811.11     1729.79     63.84 o
   2   6  10      640.07      675.54     42.61 o
   3   6  10      228.59      209.57     24.06 o
   4   6  10      448.82      487.73     30.16 o
   5   6  10     1084.98     1012.90     59.12 o
   6   6  10     3894.06     3755.88    137.56 o
   7   6  10     6197.96     5845.93    253.71 o
   8   6  10     1584.44     1458.20     84.89 o
   9   6  10      916.75      909.17     72.18 o
   0   7  10     4089.47     4116.79    135.24 o
   1   7  10      139.71      151.01     25.62 o
   2   7  10       11.64       15.65     21.06 o
   3   7  10       40.83       36.08     24.87 o
   4   7  10      550.35      536.03     36.46 o
   5   7  10      422.77      406.71     62.47 o
   6   7  10     2201.97     2216.40    121.76 o
   2   0  11      706.96      756.31     40.27 o
   4   0  11    43504.07    42895.79   1067.11 o
   6   0  11        5.67      -11.61     20.09 o
   8   0  11     2517.13     2536.70     94.17 o
  10   0  11    13991.77    13521.00    402.43 o
  12   0  11      319.40      291.31     63.41 o
   1   1  11      299.26      274.12     25.44 o
   2   1  11      363.56      325.58     25.11 o
   3   1  11     8843.35     8523.69    138.24 o
   4   1  11    25945.59    25458.50    477.90 o
   5   1  11       75.00       76.81     16.27 o
   6   1  11      123.46      118.63     18.05 o
   7   1  11      124.76      128.57     21.36 o
   8   1  11     1441.43     1405.00     46.02 o
   9   1  11      635.14      677.87     41.61 o
  10   1  11    12640.67    12319.50    257.68 o
  11   1  11     2054.93     1931.80    101.71 o
  12   1  11      188.57      124.94     67.80 o
   1   2  11     1556.87     1459.65     48.49 o
   2   2  11      377.50      424.80     40.97 o
   3   2  11    12596.35    12276.24    237.87 o
   4   2  11     4180.15     4075.90     81.17 o
   5   2  11      178.58      141.83     21.92 o
   6   2  11       67.25       78.73     14.93 o
   7   2  11      292.24      364.85     49.33 o
   8   2  11     1801.11     1723.05     41.80 o
   9   2  11      734.83      713.69     29.06 o
  10   2  11     3021.42     2948.86    138.12 o
  11   2  11     5303.80     5025.37    208.75 o
  12   2  11      115.06      125.56     46.46 o
   1   3  11      303.47      277.07     47.63 o
   2   3  11      248.26      233.63     62.46 o
   3   3  11    25318.32    25036.62    487.67 o
   4   3  11      905.97      923.61    117.81 o
   5   3  11      172.22      155.52     29.86 o
   6   3  11       31.42       13.07     23.94 o
   7   3  11     1220.58     1124.76     61.00 o
   8   3  11     2121.12     2099.66     74.76 o
   9   3  11      514.33      525.35     43.56 o
  10   3  11      418.05      379.55     52.11 o
  11   3  11     4552.58     4614.41    236.53 o
   1   4  11       31.95       45.39     21.84 o
   2   4  11     2083.56     2091.21     90.62 o
   3   4  11     8720.38     8515.39    190.91 o
   4   4  11     4443.67     4206.55    106.96 o
   5   4  11      195.50      216.66     32.33 o
   6   4  11      833.87      886.83     52.34 o
   7   4  11     1437.94     1384.37     63.00 o
   8   4  11      346.54      311.65     43.70 o
   9   4  11     2303.77     2176.81     91.47 o
  10   4  11      438.18      366.66     50.74 o
  11   4  11     2524.07     2430.14    140.60 o
   1   5  11      477.60      412.94     31.43 o
   2   5  11      437.20      380.44     37.97 o
   3   5  11     6445.70     6233.87    160.06 o
   4   5  11     2823.44     2823.15    113.85 o
   5   5  11      460.42      473.97     48.47 o
   6   5  11      135.54      162.73     41.40 o
   7   5  11     2216.61     2160.38     85.69 o
   8   5  11     2489.32     2429.12    103.55 o
   9   5  11     3580.21     3321.77    151.38 o
   1   6  11     1529.09     1524.80     52.66 o
   2   6  11      336.50      339.44     35.95 o
   3   6  11     1186.85     1291.75     46.16 o
   4   6  11     1182.83     1165.10     78.88 o
   5   6  11       77.80       62.85     29.68 o
   6   6  11     1534.06     1547.77     85.19 o
   7   6  11     1684.22     1672.88     83.16 o
   1   7  11     1210.56     1267.10     57.58 o
   2   7  11     1258.92     1255.51     59.30 o
   3   7  11       25.19       37.01     25.39 o
   4   7  11      368.91      356.01     48.36 o
   0   0  12     1645.64     1725.24     91.03 o
   2   0  12       65.64       48.22     27.09 o
   4   0  12     8516.77     8444.90    213.67 o
   6   0  12     5199.33     5061.47    163.86 o
   8   0  12      572.20      674.59     49.91 o
  12   0  12      640.59      603.96     54.62 o
   0   1  12      497.11      519.43    163.23 o
   1   1  12     1499.91     1433.63     43.40 o
   2   1  12      398.89      361.87     26.28 o
   3   1  12      284.11      261.38     27.11 o
   4   1  12     6502.45     6145.81    127.76 o
   5   1  12      494.89      487.98     34.41 o
   6   1  12     1540.44     1690.08    139.54 o
   7   1  12      131.05      124.35     24.15 o
   8   1  12       43.45       36.42     18.23 o
   9   1  12      191.76      149.56     29.50 o
  11   1  12     2729.64     2692.71    122.74 o
  12   1  12      369.12      324.58     86.64 o
   0   2  12    10177.66    10132.67    347.81 o
   1   2  12      805.17      813.66     41.00 o
   2   2  12      605.41      558.23     48.12 o
   3   2  12       65.36       52.56     17.89 o
   4   2  12     2144.25     2257.03    105.81 o
   5   2  12      576.49      547.61     38.21 o
   6   2  12     1849.08     1792.32     67.96 o
   7   2  12      420.37      414.63     36.34 o
   8   2  12      583.56      556.76     26.86 o
   9   2  12      530.95      457.37    105.47 o
  11   2  12     4998.70     4898.23    207.81 o
   0   3  12    13717.83    13642.79    582.93 o
   1   3  12     4941.91     4856.00    148.05 o
   2   3  12     1026.05     1017.95     67.58 o
   3   3  12      400.84      400.13     77.54 o
   4   3  12       25.95       54.11     35.79 o
   5   3  12      101.86      102.72     40.53 o
   6   3  12     1275.64     1206.80     71.99 o
   7   3  12     2456.20     2320.72    153.34 o
   8   3  12     1091.42     1073.31     71.62 o
   9   3  12      139.56      108.79     46.50 o
   0   4  12     3920.90     3934.53    190.23 o
   1   4  12      887.16      934.12     84.28 o
   2   4  12     1403.69     1368.76     65.57 o
   3   4  12      549.59      607.79     44.91 o
   4   4  12      252.89      264.34     43.58 o
   5   4  12     1648.89     1663.49     74.01 o
   6   4  12      928.12      955.47     63.63 o
   7   4  12     2722.43     2732.66     94.34 o
   8   4  12       66.09       64.11     33.33 o
   9   4  12      156.33      130.57     47.96 o
   0   5  12     1116.59     1147.15     95.90 o
   1   5  12     1055.07     1064.50     54.97 o
   2   5  12      192.94      177.73     37.89 o
   3   5  12      252.23      262.35     38.77 o
   4   5  12      427.04      447.74     43.35 o
   5   5  12     2331.90     2292.45     86.53 o
   6   5  12      106.95       83.38     32.16 o
   7   5  12     5759.42     5604.88    170.89 o
   8   5  12      490.33      439.45     56.89 o
   0   6  12     8857.64     8776.88    267.66 o
   1   6  12      232.36      202.74     29.00 o
   2   6  12      210.05      164.70     41.35 o
   3   6  12       62.69       73.26     30.99 o
   4   6  12      402.74      581.43    107.45 o
   5   6  12     1432.88     1407.78    114.22 o
   6   6  12     3145.05     3046.17    128.56 o
   0   7  12     7207.75     7267.73    216.67 o
   1   7  12      493.04      459.29     54.51 o
   2   0  13      618.37      629.71     54.31 o
   4   0  13    16389.59    15967.47    395.58 o
   6   0  13       65.53       49.91     29.82 o
   8   0  13     1756.14     1627.62     81.62 o
  10   0  13     9072.17     8787.88    282.20 o
   1   1  13      879.82      878.10     48.06 o
   2   1  13     1800.53     1759.91     57.62 o
   3   1  13     1133.19     1107.92     43.54 o
   4   1  13     8241.84     8240.04    195.77 o
   5   1  13        1.34        1.93     15.06 o
   6   1  13      252.91      225.69     33.14 o
   7   1  13      536.64      559.74     38.26 o
   8   1  13      209.75      156.54     27.28 o
   9   1  13      196.67      196.78     66.71 o
  10   1  13     6260.13     5910.28    220.36 o
   1   2  13      310.84      270.94     32.07 o
   2   2  13      263.26      237.01     36.30 o
   3   2  13     6036.49     5769.06    119.95 o
   4   2  13     3013.88     2920.86     76.03 o
   5   2  13       69.08       49.04     21.89 o
   6   2  13        2.39        7.38     11.10 o
   7   2  13       48.09       48.72     15.68 o
   8   2  13     1422.44     1480.28     93.82 o
   9   2  13      638.07      619.34     72.83 o
  10   2  13     2715.16     2571.54    136.86 o
   1   3  13     1174.70     1220.16    104.85 o
   2   3  13      542.73      557.26     54.98 o
   3   3  13     6415.09     6405.76    186.14 o
   4   3  13      825.35      937.48    159.31 o
   5   3  13      224.59      214.78     42.06 o
   6   3  13      253.87      270.13     45.67 o
   7   3  13     2643.33     2592.19    109.26 o
   8   3  13     1382.35     1397.31     94.90 o
   9   3  13      126.12      127.14     40.54 o
   1   4  13      360.44      343.10     73.77 o
   2   4  13      208.18      229.84     55.17 o
   3   4  13     8998.54     8781.73    282.98 o
   4   4  13      600.79      750.29    120.85 o
   5   4  13      332.41      238.89     75.39 o
   6   4  13      153.62      137.99     38.81 o
   7   4  13      340.49      379.24     45.77 o
   8   4  13      257.38      321.95     50.74 o
   1   5  13      527.14      521.09     88.52 o
   2   5  13      346.96      349.71     41.07 o
   3   5  13     5152.48     5122.55    141.83 o
   4   5  13      602.55      632.94     58.29 o
   5   5  13      238.77      219.00     44.11 o
   6   5  13      514.32      474.72     52.84 o
   7   5  13     1408.36     1402.87     80.95 o
   1   6  13      989.87     1023.75     61.65 o
   2   6  13      840.00      882.79     66.64 o
   3   6  13     2785.85     2761.59    131.81 o
   4   6  13     1039.34     1052.38     79.07 o
   0   0  14    23195.83    22981.90    893.07 o
   2   0  14      772.07      836.30     79.00 o
   4   0  14      812.12      732.51     75.34 o
   6   0  14     2577.91     2456.65    154.76 o
   8   0  14     1286.16     1114.38    108.30 o
   0   1  14    12184.50    11879.04    289.37 o
   1   1  14     2516.35     2511.10     81.82 o
   2   1  14      837.67      833.66     39.45 o
   3   1  14       71.13       68.86     27.95 o
   4   1  14      191.70      192.06     28.38 o
   5   1  14      121.55      129.51     31.27 o
   6   1  14     1098.84     1062.09     45.55 o
   7   1  14     5430.69     5167.92    128.87 o
   8   1  14      384.83      252.56     50.33 o
   9   1  14       10.99        4.71     28.25 o
   0   2  14     7272.37     7374.03    294.76 o
   1   2  14      902.55      834.04     48.77 o
   2   2  14      232.83      393.56     80.70 o
   3   2  14      181.66      155.28     34.32 o
   4   2  14      641.79      592.66     35.38 o
   5   2  14      472.98      489.25     33.56 o
   6   2  14     2717.11     2572.14     79.81 o
   7   2  14     6832.99     6480.24    215.00 o
   8   2  14      516.38      469.77     69.46 o
   9   2  14       61.02       74.71     40.18 o
   0   3  14     1605.89     1499.86    192.11 o
   1   3  14     4976.84     4838.41    162.68 o
   2   3  14      376.39      399.71     52.49 o
   3   3  14       56.28       -7.30     34.13 o
   4   3  14     1140.62     1194.65     76.88 o
   5   3  14      674.58      688.02     72.36 o
   6   3  14     1794.71     1721.84    114.45 o
   7   3  14    11443.60    11264.26    321.62 o
   8   3  14       39.89       57.57     41.75 o
   0   4  14     1576.38     1567.35    129.02 o
   1   4  14      321.83      357.43     62.65 o
   2   4  14        4.94        7.93     29.96 o
   3   4  14       92.34      110.75     39.94 o
   4   4  14      246.08      191.46     49.59 o
   5   4  14      553.79      518.76     77.60 o
   6   4  14      301.94      262.16     56.40 o
   7   4  14     3017.61     2848.94    158.66 o
   0   5  14     1833.44     2075.57    235.43 o
   1   5  14      976.67      958.06     81.68 o
   2   5  14       37.46       35.87     58.49 o
   3   5  14       13.08       16.72     29.85 o
   4   5  14      522.58      570.95     84.61 o
   2   0  15     2672.27     2659.09     96.33 o
   4   0  15      654.46      577.68     49.47 o
   6   0  15      223.45      180.18     42.06 o
   8   0  15     5433.38     5025.68    253.95 o
   1   1  15      552.67      553.35     34.35 o
   2   1  15      992.09      978.31     44.31 o
   3   1  15      509.31      583.53     38.25 o
   4   1  15      331.44      293.94     43.09 o
   5   1  15       52.11       20.58     21.54 o
   6   1  15       77.40       81.20     22.98 o
   7   1  15     1573.93     1533.40     90.75 o
   8   1  15     1658.42     1554.60     62.90 o
   1   2  15      745.44      714.13     63.90 o
   2   2  15       34.89       53.14     22.12 o
   3   2  15      617.71      623.46     42.15 o
   4   2  15     1140.05     1142.37     58.74 o
   5   2  15      177.04      164.09     36.20 o
   6   2  15      312.24      251.43     35.89 o
   7   2  15     1433.38     1375.85    106.72 o
   1   3  15     1641.33     1592.44    142.91 o
   2   3  15     1356.75     1358.64     85.59 o
   3   3  15     1759.72     1711.10    115.75 o
   4   3  15     1670.86     1633.88     95.26 o
   5   3  15      456.46      424.38     71.73 o
   6   3  15      302.00      281.76     63.18 o
   1   4  15      946.86      892.67     81.00 o
   2   4  15     1271.01     1284.53    108.28 o
   3   4  15     4360.31     4183.68    166.02 o
   4   4  15      704.12      657.15     89.19 o
   0   0  16    22432.63    21798.46    811.77 o
   2   0  16      541.70      474.98     50.37 o
   4   0  16      355.61      271.53     54.65 o
   6   0  16     2593.88     2493.38    124.31 o
   0   1  16    10049.93     9926.83    309.04 o
   1   1  16     1469.49     1386.68     61.55 o
   2   1  16      354.05      302.68     35.64 o
   3   1  16       57.43       33.28     29.03 o
   4   1  16      442.30      325.80     44.55 o
   5   1  16       70.38       58.88     28.22 o
   6   1  16     1855.38     1787.35     86.70 o
   0   2  16     4824.86     4494.55    227.90 o
   1   2  16     2756.33     2618.44    117.93 o
   2   2  16        0.45       11.16     26.02 o
   3   2  16      113.67      100.70     25.24 o
   4   2  16      294.61      237.21     31.15 o
   5   2  16      604.84      679.65     50.04 o
   0   3  16      790.07      795.76    164.80 o
   1   3  16     2389.22     2387.72    118.71 o
   2   3  16       48.22       35.32     60.00 o
   3   3  16      119.24      116.48     43.49 o
   2   0  17      328.75      245.51     52.48 o
   1   1  17       21.29        6.93     18.11 o
   2   1  17      312.00      241.50     44.58 o
 
